# Supplementary material for: A coregulatory influence map of glioblastoma heterogeneity and plasticity
Source: NPJ Precis Oncol. 2025 Apr 15;9:110. doi: 10.1038/s41698-025-00890-0 (PMC12000621; doi:10.1038/s41698-025-00890-0)
Supplement: Supplementary file 1 — Supplementary Data 1 [file 41698_2025_890_MOESM1_ESM.xlsx]

## Sheet: Supplementary Data  1
Supplementary Data 1: Software, tools and resources required to develop GBM-cRegMap. Related to Fig. 1
Type	Detail	Name	Reference
Bioinformatic resources	Transcriptomic data collection	GlioVis	Bowman, R. L., Wang, Q., Carro, A., Verhaak, R. G. W. & Squatrito, M. GlioVis data portal for visualization and analysis of brain tumor expression datasets. Neuro-Oncology 19, 139–141 (2017).
		depmap	Gatto L, Killian T (2023). depmap: Cancer Dependency Map Data Package. doi:10.18129/B9.bioc.depmap, R package version 1.16.
		TCGAbiolinks	Colaprico A. et al. (2016) TCGAbiolinks: An R/Bioconductor package for integrative analysis of TCGA data Nucleic Acids Research
		GEOquery	Davis, S. and Meltzer, P. S. (2007) GEOquery: a bridge between the Gene Expression Omnibus (GEO) and BioConductor. Bioinformatics,
		biomaRt	Durinck S. et al. (2021) BioMart and Bioconductor: a powerful link between biological databases and microarray data analysis. Bioinformatics
		limma	Ritchie, M.E. et al. (2015). limma powers differential expression analyses for RNA-sequencing and microarray studies. Nucleic Acids Research
		edgeR	Robinson MD et al. (2010). “edgeR: a Bioconductor package for differential expression analysis of digital gene expression data.” Bioinformatics, 26(1), 139-140
	Regulators	TF-List	Lambert SA, Jolma A, Campitelli LF, Das PK, Yin Y, Albu M, Chen X, Taipale J, Hughes TR, Weirauch MT. The Human Transcription Factors. Cell. 2018 Feb 8;172(4):650-665. doi: 10.1016/j.cell.2018.01.029. Erratum in: Cell. 2018 Oct 4;175(2):598-599. PMID: 29425488.
		TcoF-DB (co-TF list)	Sebastian Schmeier, Tanvir Alam, Magbubah Essack, Vladimir B. Bajic, TcoF-DB v2: update of the database of human and mouse transcription co-factors and transcription factor interactions, Nucleic Acids Research, Volume 45, Issue D1, January 2017, Pages D145–D150, https://doi.org/10.1093/nar/gkw1007
	Regulation interaction evidences	ChEA2	Kou, Y., Chen, E.Y., Clark, N.R., Duan, Q., Tan, C.M., Ma‘ayan, A. (2013). ChEA2: Gene-Set Libraries from ChIP-X Experiments to Decode the Transcription Regulome. In: Cuzzocrea, A., Kittl, C., Simos, D.E., Weippl, E., Xu, L. (eds) Availability, Reliability, and Security in Information Systems and HCI. CD-ARES 2013. Lecture Notes in Computer Science, vol 8127. Springer, Berlin, Heidelberg. https:/…
		tftargets(TRRUST, ENCODE, ITFP, TRED)	https://github.com/slowkow/tftargets
		MotifDB	Shannon P, Richards M (2023). MotifDb: An Annotated Collection of Protein-DNA Binding Sequence Motifs. doi:10.18129/B9.bioc.MotifDb, R package version 1.44.0
		PWMEnrich	Stojnic R, Diez D (2023). PWMEnrich: PWM enrichment analysis. doi:10.18129/B9.bioc.PWMEnrich, R package version 4.38.0
		iRefR (BioGrid, HIPPIE, STRING)	Mora, A., Donaldson, I.M. (2011) iRefR: an R package to manipulate the iRefIndex consolidated protein interaction database. BMC Bioinformatics 12, 455
	Functional Enrichment analysis	clusterProfiler	Yu G. et al. (2012) clusterProfiler : an R package for comparing biological themes among gene clusters. OMICS : 16(5) :284-7
		msigdbr	Dolgalev I (2022). msigdbr: MSigDB Gene Sets for Multiple Organisms in a Tidy Data Format. R package version 7.5.1
		enrichR	Jawaid W (2023). enrichR: Provides an R Interface to 'Enrichr'. R package version 3.2
	Analysis of somatic variants	maftools	Mayakonda A et al. (2018). Maftools: efficient and comprehensive analysis of somatic variants in cancer. Genome Research. http://dx.doi.org/10.1101/gr.239244.118
	Purity Estimation	PUREE	Revkov E. et al. (2023) PUREE: accurate pan-cancer tumor purity estimation from gene expression data. Commun Biol. Apr 11;6(1):394.
	Deconvolution	GBMdeconvoluteR	Ajaib S. et al. (2023) GBMdeconvoluteR accurately infers proportions of neoplastic and immune cell populations from bulk glioblastoma transcriptomics data. Neuro Oncol. Jul 6;25(7):1236-1248.
	Survival plots	survminer	Kassambara A et al.(2021). survminer: Drawing Survival Curves using 'ggplot2'. R package version 0.4.9
Inference tool - Machine learning	Clustering/Feature extraction	Seurat	Hao and Hao et al. (2021) Integrated analysis of multimodal single-cell data. Cell
	Regulator Influence (Embedding)	LatNet	R. Nicolle, M. Elati, F. Radvanyi. Network transformation of gene expression for feature extraction. Machine Learning and Applications (ICMLA’11), IEEE, p108-113, Boca Raton, Florida, USA 2012.
			Dhifli W, Puig J, Dispot A, Elati M. Latent network-based representations for large-scale gene expression data analysis. BMC Bioinformatics. 2019 Feb 4;19(Suppl 13):466.
	Network Inference	h-LICORN	Chebil I, Nicolle R, Santini G, Rouveirol C, Elati M. Hybrid method inference for the construction of cooperative regulatory network in human. IEEE Trans Nanobioscience. 2014 Jun;13(2):97-103.
	Supervised learning	e1071	Meyer D et al. (2023). e1071: Misc Functions of the Department of Statistics, Probability Theory Group (Formerly: E1071), TU Wien. R package version 1.7-14
	Manifold Learning	UMAP	McInnes, L., Healy, J., Saul, N. & Großberger, L. UMAP: Uniform Manifold Approxima-tion and Projection. Journal of Open Source Software 3, 861 (2018).
	Coregulatory representation	CoRegNet	R. Nicolle,F. Radvanyi, M. Elati (2015) CoRegNet: reconstruction and integrated analysis of co-regulatory networks, doi:10.1093/bioinformatics/btv305
Visualisation - Graphical interface	Interface and hosting	shiny	Chang W et al. (2023). _shiny: Web Application Framework for R_. R package version 1.8.0
		golem	Fay C et al. (2023). golem: A Framework for Robust Shiny Applications. R package version 0.4.1
		Docker	Merkel, D. (2014). Docker: lightweight linux containers for consistent development and deployment. Linux Journal, 2014(239), 2.
		devtools	Wickham H et al. (2022). devtools: Tools to Make Developing R Packages Easier. R package version 2.4.5
		google cloud	https://cloud.google.com/
	Visualization	visNetwork	Almende B.V. et al. (2022). visNetwork: Network Visualization using 'vis.js' Library. R package version 2.1.2
		ggplot2	H. Wickham. (2016) ggplot2: Elegant Graphics for Data Analysis. Springer-Verlag New York.
