# Supplementary material for: A coregulatory influence map of glioblastoma heterogeneity and plasticity
Source: NPJ Precis Oncol. 2025 Apr 15;9:110. doi: 10.1038/s41698-025-00890-0 (PMC12000621; doi:10.1038/s41698-025-00890-0)
Supplement: Supplementary file 2 — Supplementary Data 2 [file 41698_2025_890_MOESM2_ESM.xlsx]

## Sheet: Supplementary Data 2
Supplementary Data 2: GBM-CoRegNet regulators. Related to Fig.2A.
TF-coTF	#target genes
CCND1	897
SOX2	795
GATA3	550
MYC	542
HMGA1	527
FOS	497
SNAI2	486
GATA4	481
MEF2C	466
SALL1	453
HMGA2	390
TBX3	385
PAX6	351
NKX2-2	350
FOSL1	297
NKX2-5	282
STAT6	270
PRRX1	259
AHR	253
EPAS1	250
ZNF677	248
POU3F2	241
HSPA1A	239
SOX9	238
TFAP2C	237
EGR1	236
DLX5	223
WT1	210
RARB	204
CEBPB	201
GATA6	197
NFATC4	195
FOXG1	192
CDKN2B	191
ZSCAN18	188
POU3F3	187
SGK1	182
PBX1	181
NR2F1	176
HOXB9	171
FHL2	169
NR2F2	167
LDB2	166
TWIST1	166
SNAI1	164
TCF7	153
CREB3L1	152
FOSB	152
PAX8	152
EGFR	151
PA2G4	146
HOXD11	145
TBX2	143
HOXB2	142
CXXC5	139
PPARG	139
TLE2	139
GLI2	135
CCNE1	135
HOXD10	132
MEIS2	130
ZNF880	129
IRX1	128
AR	125
HOXB7	124
PAX3	122
TCF4	121
FGFR2	120
BASP1	118
CEBPD	118
PBX3	114
FLI1	114
CBX2	113
HOXD13	112
EBF4	110
ZNF415	108
HOXC10	107
FAM83G	104
FOXF1	103
JUNB	102
NFIL3	101
PTEN	100
LOXL2	100
KLF5	100
CBX4	100
KHDRBS3	98
VDR	98
NOTCH3	97
SOX4	97
ZNF521	95
MYBL2	95
EYA1	94
ETV4	94
MUC1	94
HOXB6	91
ALX4	90
JUP	88
FOXC2	87
DLX1	87
ZNF665	85
MECOM	85
BEX1	85
LEF1	85
ZIC1	84
AUTS2	84
STAT5A	83
FGF1	83
NFE2L3	80
PITX2	80
MAF	79
NFIX	79
HOXA3	79
ETV1	78
ZNF544	77
MSC	77
DLX2	76
ZNF853	76
ZNF528	75
ZFY	75
BCL6	75
POU2F2	73
SNCA	73
SALL4	72
ZNF320	72
E2F7	71
TP63	71
SOX10	71
CALCOCO1	70
TLE4	70
LOXL3	68
SOX6	68
PRAME	67
BATF2	67
TBX15	67
ZNF512	67
WWTR1	66
FOSL2	66
PITX1	66
EGR2	66
MAGEA2B	65
HOXB3	64
HOXB4	64
RORA	63
HTATIP2	62
ILK	62
PRKD1	62
ZNF610	62
IFI27	61
MEOX2	61
SMAD3	59
HES1	58
EN1	57
IRX3	57
ZNF385D	55
FOXL1	55
EBF1	55
TWIST2	54
ZNF239	53
NPAS2	53
DLX6	53
LGALS9	52
SOX11	52
CITED2	51
SMAD9	51
MDM2	51
DACT1	51
SOX21	50
MAPK12	49
FOXP1	49
DYRK1B	49
HOXB8	49
HOXA10	48
ZNF793	48
SOX5	48
ZNF582	48
SALL2	48
MAGEA1	47
EGLN3	47
ZNF439	47
FOXO1	46
TP53	45
TCF7L1	45
CHD7	44
NFIB	44
JAZF1	43
LPXN	42
EN2	42
ZNF888	42
ZNF671	42
ZMAT1	41
FOXM1	41
NACC2	41
LHX8	41
JUN	41
HES4	40
ZNF418	39
PTPN14	38
ETV7	38
GLIS1	38
PLAGL1	38
NPAS3	38
MEIS3	38
TRIB1	36
ZNF354C	36
EZR	35
NOTCH2	35
HDAC5	35
SATB1	35
NRG1	34
AEBP1	34
GLI1	33
HOXA5	33
ZNF404	33
LHX2	32
MAFB	32
SFRP4	31
PEG3	31
CLU	31
HIPK2	31
TRIM22	30
ZFP3	30
DPF3	30
THRB	30
NR2E1	30
TGFB1I1	29
JDP2	29
FOXL2	29
ZIK1	29
MSX1	29
ZNF695	29
HIVEP2	28
KANK1	28
ZNF626	28
ZNF90	28
ATOH8	28
CPEB1	28
KLF4	28
PRDM8	28
ZNF347	27
STAT3	27
ZIC2	27
ZNF69	27
DBP	27
OSR2	27
ZNF718	27
ATAD2	27
ZNF135	27
TFAP2A	26
WWC1	26
PLCB1	26
RGCC	26
ZNF536	26
ZNF395	26
ZNF804A	26
SETBP1	26
SIM2	25
ZNF704	25
GLIS3	25
ZNF506	25
ZMIZ1	25
MEIS1	25
GSC	25
CREB5	24
ZNF883	24
PKNOX2	24
NFKB2	24
RUNX3	24
ZNF711	24
HOXA4	24
ZNF600	24
ARNTL2	23
FOXS1	23
PCBD1	23
ZNF311	23
ENG	23
PYCARD	23
MYRF	23
H2AFY2	22
ZFP69	22
ZNF367	22
DEPDC1	22
ZNF525	22
ZNF334	22
TCF12	22
ZNF518B	22
BATF3	22
SREBF1	22
LHX9	22
TSHZ3	22
TAF10	22
AHRR	21
RFX5	21
MAX	21
NLRP3	21
PARP10	21
ZNF578	21
ZNF257	21
IRF9	21
ZNF667	21
S100A1	21
ZNF141	21
CDC6	21
AGO2	21
DMRTA2	21
ZNF585B	21
LBX2	21
MKX	20
ZIC4	20
PRRX2	20
HOXC13	20
ETS2	20
MAP2K3	20
ZNF788P	20
ZNF737	20
RORB	20
TEAD2	19
ARNT2	19
FOXO4	19
BHLHE40	19
HOXB5	19
HOXD8	19
ZNF618	19
DAB2	19
ZNF469	19
HOXD9	19
CASZ1	19
CCNK	18
MZF1	18
GBX2	18
IRF5	18
PLSCR1	18
CDC45	18
ZNF662	18
ZNF568	18
TRPS1	18
ZNF486	18
CEP290	18
TFEB	18
CUX1	18
ALX1	18
TRIB3	18
SUV39H2	18
POLR3G	18
HOXA9	17
NELFE	17
ZNF425	17
AJUBA	17
CREB3L4	17
ZFP82	17
TSHZ2	17
HEY1	17
PINK1	17
ZNF502	17
DMRTA1	17
ZNF93	17
HDAC1	17
ARID3A	17
DRAP1	16
FOXF2	16
NFATC2	16
RPS14	16
ZNF391	16
ZKSCAN7	16
ATXN3	16
REPIN1	16
HOXA13	16
BIRC5	16
ZHX2	16
RXRA	16
PRMT5	15
ZNF91	15
FOXA2	15
CCDC85B	15
ARRB2	15
PIR	15
ZNF300	15
CAMK4	15
GLMP	15
PSIP1	14
ZNF681	14
RPS6KA5	14
INO80C	14
HOXA7	14
MNAT1	14
ZNF608	14
HOXA2	14
NR1H3	14
RBPMS	13
ZNF529	13
KDM5B	13
KCTD1	13
ING4	13
GATA2	13
KLF12	13
ZNF714	13
CRABP2	13
ZNF215	13
SFR1	13
E2F1	13
IRF7	13
KCNIP3	12
TP53INP1	12
SAV1	12
E2F8	12
MBD2	12
ARID5B	12
SMAD1	12
GLIS2	12
CHAMP1	12
ZFP90	12
ZNF513	12
PLAG1	12
ALYREF	12
PLK3	12
RFX8	12
TRIM5	12
ZNF267	11
ARRB1	11
NFIA	11
TIRAP	11
ACTN4	11
ZNF580	11
CAVIN1	11
ZNF682	11
PATZ1	11
STAT2	11
ZNF775	11
ZNF22	11
MLXIPL	11
BRCA2	11
CDKN1C	11
PRDM16	11
ZNF577	11
AURKB	11
SP140	11
FEZF1	11
CAMK1	11
MBNL2	10
ZNF354A	10
ZNF532	10
SOX13	10
CENPU	10
ZBTB38	10
CDK1	10
CREM	10
THRA	10
TP73	10
STK36	10
RPS6KA1	10
SHOX2	10
BLM	10
ZFHX4	10
COPRS	10
ZNF790	10
ZIC5	10
KLF7	10
SP6	10
ATF3	10
TCF7L2	10
VAX2	10
HOXC11	10
HOXB13	10
ZBTB47	9
TEAD3	9
ZNF436	9
ZNF471	9
ZNF117	9
ZNF382	9
HDAC9	9
PAX9	9
ARHGEF5	9
SOX7	9
MED30	9
ZNF28	9
MXI1	9
ZNF558	9
HDAC10	9
TIGD7	9
TLX2	9
CHCHD3	9
RUNX2	9
GTF2IRD2B	9
ZSCAN31	9
PBX4	9
NPAS1	9
SIX1	9
ZBTB10	9
ZNF114	9
ZNF480	9
YBX3	8
ZNF680	8
WWOX	8
ZNF497	8
LIMD1	8
ZSCAN16	8
IRF2BPL	8
PHIP	8
PPP3CA	8
ZNF268	8
RNF14	8
ELF3	8
IRAK2	8
NSD1	8
PLK1	8
DLX3	8
ZNF487	8
HOXA11	8
PIDD1	8
HIST1H1C	8
HOXA1	8
ZNF181	7
ZNF429	7
KDM4B	7
ZNF606	7
SQSTM1	7
RARG	7
ZNF331	7
RELB	7
HIC1	7
ATF7IP	7
ZNF813	7
HOXA6	7
FLNA	7
HSPA1B	7
TNIP1	7
CRYM	7
TRIM25	7
BNC2	7
ZNF302	7
SOX12	7
MAFF	7
SP100	7
PPP1R12A	7
ZNF140	7
AHDC1	7
ZNF599	7
ZNF829	7
ZFP30	7
ZNF675	7
