# Supplementary material for: A coregulatory influence map of glioblastoma heterogeneity and plasticity
Source: NPJ Precis Oncol. 2025 Apr 15;9:110. doi: 10.1038/s41698-025-00890-0 (PMC12000621; doi:10.1038/s41698-025-00890-0)
Supplement: Supplementary file 3 — Supplementary Data 3 [file 41698_2025_890_MOESM3_ESM.xlsx]

## Sheet: Supplementary Data 3
Supplementary Data 3: GBM-coRegNet co-regulators pairs. Related to Fig.2A.
Reg1	Reg2	#targets	fisherTest	adjustedPvalue
HMGA2	MYC	259	2.8434e-229	6.1731e-226
HMGA1	MYC	253	1.091e-173	5.9216e-170
HMGA1	HMGA2	252	2.1848e-221	2.3716e-218
POU3F2	SOX2	149	3.84154e-88	1.19142e-85
CCND1	FOSL1	128	2.23584e-43	1.51688e-41
HMGA1	PA2G4	123	4.7144e-124	1.7058e-121
GATA3	STAT6	119	7.51617e-66	1.48342e-63
GATA4	SOX2	113	1.28377e-15	2.81521e-14
MYC	TBX3	109	8.71508e-38	4.3001e-37
GATA3	GATA4	107	5.07425e-26	1.62003e-24
CBX2	CBX4	94	2.1067e-188	1.5245e-185
DLX5	SOX2	84	1.53336e-25	4.75561e-24
GATA3	TFAP2C	78	5.24434e-30	1.83636e-28
SALL1	TBX3	73	7.00372e-17	1.67089e-15
CEBPD	FOS	72	9.08625e-54	8.57663e-52
FOSL1	SNAI2	72	1.63308e-21	4.54541e-20
FOSL1	SGK1	70	1.74745e-50	1.51749e-48
CCND1	KLF5	69	6.26843e-39	3.31921e-37
BCL6	MEF2C	67	2.08508e-71	5.65838e-69
CCNE1	CDKN2B	66	3.62077e-70	8.7341e-69
DLX5	SOX9	66	1.73343e-45	1.25443e-43
FGFR2	PAX6	63	1.35126e-50	1.22233e-48
GATA3	WT1	62	5.9971e-21	1.54997e-18
CALCOCO1	FOSL2	60	3.3105e-130	1.4374e-127
FHL2	TFAP2C	60	3.20099e-46	2.39633e-44
GATA3	HOXB7	59	4.39449e-32	1.73462e-30
LDB2	NKX2-2	59	7.37203e-35	3.40525e-33
CCND1	E2F7	58	3.05448e-39	1.70033e-37
CCND1	ETV4	58	5.69764e-28	1.90301e-26
SNAI2	TBX3	58	1.51837e-06	2.19759e-05
CCND1	FHL2	57	7.13929e-11	1.26011e-09
GATA3	RARB	57	1.10334e-16	2.60364e-15
CCND1	ILK	56	6.42715e-43	4.10393e-41
EGR1	STAT5A	54	6.61305e-60	1.10438e-57
HMGA1	POU2F2	53	4.51501e-43	2.97033e-41
HOXB2	MEIS2	53	2.08576e-57	2.83011e-55
GATA6	SNAI2	53	6.84727e-17	1.65171e-15
GLI2	MEF2C	52	8.43815e-26	2.65496e-24
POU3F3	SOX2	52	5.91595e-08	9.51372e-07
AHR	SNAI2	52	5.5865e-12	9.94121e-10
CCND1	STAT6	51	4.49816	0.000301405
HSPA1A	SMAD3	50	5.26301e-65	9.52166e-63
EGFR	MYC	48	2.76403e-16	6.25073e-15
FGF1	NKX2-2	47	1.38038e-38	7.13523e-37
GATA6	MEF2C	47	6.02898e-13	1.21194e-11
HOXB6	HOXB7	45	1.30743e-55	1.66966e-53
CEBPB	NFIL3	44	1.92544e-40	1.12977e-38
CCND1	PAX8	44	4.73939e-05	0.000598211
FOS	FOSB	44	2.64049e-14	5.51202e-13
GATA3	PAX6	44	2.92767	0.000205695
HOXB3	HOXB9	43	3.79021e-54	3.91836e-52
CREB3L1	NFIL3	43	1.11648e-44	7.81893e-43
AHR	CEBPB	43	4.8865e-21	1.29373e-18
IRX3	NR2F1	42	5.60069e-55	6.07955e-53
CCND1	GLI2	42	9.63647e-06	0.000128348
GATA4	SNAI1	42	7.57569e-12	1.43016e-10
HOXB4	HOXB9	41	5.24267e-50	4.37763e-48
NKX2-5	WWTR1	41	1.84148e-39	1.05207e-37
LOXL2	SNAI2	41	5.44285e-20	1.42366e-18
EBF4	NOTCH3	41	6.33102e-49	5.09061e-47
PAX6	WT1	41	6.67382e-12	1.29365e-10
FOS	ZNF239	39	6.17801e-32	2.39508e-30
DLX2	ETV1	39	5.69207e-58	8.82677e-56
EGR1	JUNB	39	1.21148e-29	4.1748e-29
NR2F1	RARB	39	5.5525e-23	1.58612e-20
CCND1	SGK1	39	2.02812	0.000146768
RORA	VDR	38	3.45567e-55	3.94855e-53
TBX2	TCF7	38	1.63998e-29	5.56311e-28
EGR1	FOS	38	0.00175002	0.0198403
BATF2	MAPK12	37	1.49297e-67	3.24125e-65
FLI1	TWIST2	37	8.68356e-54	8.5691e-53
GATA3	HOXB6	37	1.26717e-15	2.80716e-14
GLI2	SALL1	37	7.34466e-12	1.39871e-10
AR	TCF4	36	3.61072e-33	1.59977e-31
FOXC2	NR2F2	35	1.24297e-32	5.18941e-31
PTEN	SNAI1	35	2.21406e-30	8.01121e-29
HOXB6	HOXB9	35	2.09345e-31	7.97346e-30
NR2F2	PPARG	35	1.95695e-24	5.90073e-23
CEBPB	NR2F2	35	1.36861e-18	3.41522e-17
PITX2	TP53	34	8.52597e-58	1.23399e-55
CCNE1	MYBL2	34	6.4784e-34	2.75777e-31
TBX3	TCF7	34	9.51485e-10	1.61381e-08
NR2F1	SALL1	34	6.96842e-06	9.39655e-05
HOXD10	JAZF1	33	1.15361e-47	8.94462e-46
FOXC2	PRRX1	33	7.12783e-23	2.09115e-21
FOS	JUNB	33	2.40927e-11	4.47054e-10
SALL1	TBX2	33	7.85325e-08	1.24448e-06
NKX2-5	SOX9	33	3.65334e-07	5.50791e-06
HOXA3	IRX1	32	1.39187e-33	6.29533e-32
DLX1	TBX2	32	3.10582e-30	1.10537e-28
CCND1	TWIST1	32	0.000810499	0.003713118
LPXN	PAX8	31	2.26958e-41	1.40779e-39
HOXC10	SALL4	31	3.83708e-36	1.85118e-34
MSC	TCF4	31	4.1011e-34	1.7807e-32
DLX1	DLX2	31	1.61626e-38	8.16022e-37
HOXA3	HOXA5	30	2.48983e-55	3.00301e-53
EBF1	ZNF521	30	1.00718e-40	6.07384e-39
DLX1	ETV1	30	4.08695e-36	1.92886e-34
EGR1	FOSB	30	1.75823e-12	3.4701e-12
HOXB9	SOX2	30	0.000808681	0.003713118
FOXG1	NKX2-2	30	3.89214e-05	0.000502967
EPAS1	SOX9	30	2.02298e-06	2.87051e-05
HDAC5	SALL1	29	1.32369e-26	4.28916e-25
HES4	TLE2	29	3.15606e-39	1.71295e-37
FOXP1	NFATC4	29	1.42848e-30	5.25634e-29
MAF	SOX9	29	3.5107e-21	9.52715e-19
E2F7	FOSL1	29	5.7982e-20	1.48093e-17
HOXD13	SALL1	29	8.99469e-08	1.40882e-06
CXXC5	SMAD9	28	1.70232e-32	6.97309e-31
HOXD10	PBX3	28	2.77995e-21	7.6396e-21
EGFR	FHL2	28	1.43008e-14	3.01427e-13
FHL2	FOSL1	28	7.83925e-07	1.16569e-05
CEBPB	HMGA1	28	6.89662	0.000433987
NKX2-5	PRRX1	28	0.00511416	0.0557037
IRX1	NKX2-5	27	1.21788e-09	2.04963e-08
EGFR	STAT6	27	2.9457e-09	4.77247e-07
AHR	NR2F1	27	2.74588e-07	4.1981e-07
AHR	FOS	27	0.002510663	0.009446534
TCF7L1	TLE2	26	1.18878e-30	4.44972e-29
LEF1	TLE2	26	1.44023e-21	4.0607e-21
SNAI2	VDR	26	3.73006e-06	5.20792e-05
CCND1	LOXL2	26	1.49613	0.000112781
EGR1	PAX3	26	3.90056e-11	7.05676e-10
LDB2	PRRX1	26	7.49515e-07	1.1222e-06
EGLN3	KHDRBS3	25	3.11146e-32	1.25092e-30
FOS	JUN	25	6.94059e-16	1.5534e-15
EPAS1	PRKD1	25	1.69621e-17	4.13761e-16
BATF2	EPAS1	25	1.68528e-16	3.89228e-15
PITX1	TBX3	25	4.21847e-12	8.25071e-11
JUP	MUC1	25	2.76141e-24	8.21235e-23
MEF2C	SOX4	25	7.14128e-06	9.57019e-05
FOXF1	PRRX1	25	5.02221e-11	9.01092e-10
SNAI2	TWIST1	25	1.16783	9.12003
FLI1	NKX2-2	24	4.21412e-06	5.82729e-05
GATA4	IRX1	24	0.0263362	0.265935
GATA6	TBX3	24	1.35536	0.000104344
EN2	SOX2	23	2.26234e-08	3.69288e-07
FOXG1	HES1	23	2.96439e-18	7.31329e-17
MEIS2	TLE4	23	4.27726e-20	1.14641e-18
NKX2-5	PBX3	23	3.29676e-07	5.00508e-06
MEIS2	PBX1	23	4.435e-12	7.64158e-09
NKX2-5	TLE2	23	2.29219e-05	0.000301596
MEF2C	NFATC4	23	0.00058854	0.002858433
FOSB	JUNB	22	4.81906e-13	9.77774e-12
MEF2C	SNAI1	22	0.000123722	0.000733878
DBP	EPAS1	21	1.3408e-23	3.88116e-21
SOX2	SOX5	21	6.0992e-06	0.000765396
PITX1	SALL1	21	1.84308e-06	2.63246e-05
FOS	MECOM	21	0.00175465	0.0198403
ALX4	SOX2	21	9.21221	0.000561789
FOXF1	GATA6	21	2.10779e-09	3.52E-13
MEF2C	MEIS2	21	0.10525	8.40066
FOXG1	PAX6	21	6.03886	0.000389032
CITED2	EPAS1	20	6.42102e-13	1.2789e-12
PAX3	TBX15	20	1.56099e-16	3.64399e-15
GATA4	ZFY	20	0.000533871	0.00633352
DLX5	EGR2	20	2.4014e-12	4.47054e-10
AHR	PTEN	20	1.47353e-06	2.147e-07
HOXB7	PAX6	20	0.0221094	0.225349
EPAS1	SGK1	20	0.0529196	0.515195
PRRX1	SETBP1	19	7.39849e-19	1.86769e-17
SOX2	SOX21	19	0.00652125	0.0700873
EYA1	PAX8	19	3.75253e-10	6.5174e-10
HOXD11	PBX3	19	6.44122e-09	1.05939e-07
HOXB2	HOXD10	19	6.84448e-08	1.0926e-07
HOXD11	SALL1	19	0.000335377	0.001747568
HSPA1A	SGK1	19	0.113972	1.07114
RARB	SOX9	19	0.593209	5.09034
HAND2	HOXD13	18	7.28924e-27	2.39772e-25
LEF1	TBX2	18	2.91679e-10	5.10674e-09
E2F7	PAX8	18	2.79866e-11	5.14907e-10
HOXD11	PRRX1	18	0.0054977	0.532835
CDKN2B	FOXO1	17	7.22613e-12	1.38831e-10
PITX2	ZIC1	17	1.45914e-13	3.01694e-12
FOS	ZIC1	17	0.788373	6.48318
EYA1	PBX1	17	1.38914e-06	2.05158e-05
HOXC10	TBX3	17	0.078462	6.47684
PAX6	PBX3	17	0.551037	4.74723
TEAD2	ZIC1	16	2.68636e-25	8.21422e-24
HIPK2	TCF7	16	2.01676e-15	4.37838e-14
GLIS1	MEF2C	16	5.65412e-06	7.72018e-05
EN1	PAX6	16	9.35016e-05	0.00115336
EYA1	SALL1	16	4.40956	0.000297038
HOXD13	TBX3	16	5.60951	0.000364618
MEF2C	TCF4	16	0.001184923	0.005044054
EGFR	EPAS1	16	1.20151	9.34935
FOXG1	PRRX1	16	0.000330104	0.001726883
HOXA4	HOXD11	15	2.49011e-16	5.69056e-15
SOX2	ZNF536	15	0.000136847	0.00016785
FOS	FOXO1	15	0.00353405	0.0387496
EN1	FOXG1	15	1.66883e-07	2.58789e-06
DLX5	SOX5	15	9.02009e-08	1.40882e-06
ZNF512	ZNF677	15	8.05395e-05	0.00100489
PAX6	TLE4	15	0.0166392	0.017284
EGR2	SOX2	15	0.001212457	0.005121096
HMGA2	PTEN	15	6.21961	0.00039714
HOXC10	PBX1	15	0.000924032	0.0107277
HOXD10	HOXD11	15	0.000818766	0.00955667
HOXD13	ZIC2	14	5.2589e-16	1.1304e-14
CEBPB	TRIB1	14	3.79456e-09	6.28854e-08
FGF1	NOTCH2	14	6.56498e-15	1.39731e-13
MSX1	SOX2	14	0.0101039	0.106483
NKX2-2	PBX3	14	0.000304505	0.001612393
SNAI1	TWIST1	14	0.484425	4.20674
FOS	PLAGL1	13	0.0154335	0.161087
ALX4	LDB2	13	0.00023094	0.0254503
EGFR	NR2F2	13	1.04241	8.35081
FOXM1	TFAP2C	12	8.81009e-05	0.00109295
FOSL1	ZNF804A	12	2.27425e-06	3.2061e-06
MEOX2	ZNF404	12	2.60196e-13	5.3291e-13
MEOX2	RARB	12	0.00221511	0.0246616
FOS	NFIX	12	0.002487031	0.009373863
EGR2	POU3F3	12	0.00213122	0.0238499
PPARG	SNCA	12	2.418e-06	0.00293267
FAM83G	WT1	12	1.16399	9.12003
FOSB	SGK1	12	0.000124949	0.000739139
ETS2	PAX8	11	8.20045e-10	1.40183e-08
GSC	SOX2	11	0.762938	0.63219
CCND1	ZNF804A	11	3.81879	0.000260711
POU3F2	SOX5	11	0.00894449	0.0951886
EGR2	POU3F2	11	0.267444	2.40921
PRAME	WT1	11	0.0803772	0.762004
POU3F3	SOX10	11	0.0462624	0.454461
NFATC4	PTEN	11	2.14679	0.000154327
CEBPD	JUNB	11	0.0186635	0.192031
ALX4	FOXG1	11	0.667555	5.68338
ZNF415	ZNF677	11	0.000373365	0.001929943
HOXB2	HOXB9	11	0.000164183	0.000952232
HSPA1A	PPARG	11	0.002247248	0.008665674
MDM2	SNCA	10	1.45657e-06	2.13664e-05
EN1	PBX1	10	0.0348107	0.348267
NKX2-5	TBX15	10	8.05111	0.000496561
MECOM	PBX1	10	1.48658	0.000112452
LEF1	TWIST1	10	0.692123	5.84521
HOXB2	PBX1	10	0.001077981	0.004689976
KLF4	PPARG	9	4.34762e-05	0.000551969
GATA4	MSX1	9	2.48637	0.000176981
DYRK1B	TLE4	9	2.06287e-05	0.000273078
EN2	FOXG1	9	0.0374045	0.372501
MDM2	TP63	9	3.4323e-06	0.000446199
KLF5	MYBL2	9	0.019127	1.75953
ATOH8	FOS	8	0.000171391	0.000984365
NACC2	PRRX1	8	3.23818	0.000223888
NPAS3	POU3F2	8	1.06323	8.45522
FOSB	JUN	8	0.0619451	0.597701
CDKN2B	JUN	8	0.347629	3.05548
MAGEA1	PRAME	8	0.000295802	0.00354799
HOXB8	PAX3	8	0.0484796	0.474095
HOXB8	HOXB9	8	0.621062	5.30837
HTATIP2	MAGEA2B	8	0.00226515	0.0002509
MAGEA2B	MYBL2	8	0.0664436	0.063827
EGR1	ZNF544	8	0.00150537	0.006154722
SNCA	TP63	8	0.0170059	0.175809
ETV4	HOXB7	8	7.72274	0.000480403
FOXF1	TCF7	8	0.000615579	0.002973203
DLX6	HOXA11	7	2.94637e-11	5.37526e-10
E2F8	MYBL2	7	1.59633e-06	2.29512e-05
HDAC1	MAGEA1	7	2.24073e-07	3.45009e-06
HDAC9	SOX2	7	0.224214	2.05387
FAM83G	GATA2	7	6.54937e-06	8.88668e-05
CUX1	LOXL3	7	5.49133e-06	7.54536e-05
AGO2	TFAP2C	7	0.120003	1.12296
CDC6	ZSCAN18	7	0.0249425	0.253038
ZNF528	ZNF585B	7	3.98702e-05	0.000512178
LDB2	PRRX2	7	0.00720522	0.0770568
POU3F2	SIM2	7	0.502441	4.34582
GATA4	GSC	7	0.000413888	0.002104333
LHX9	WT1	7	0.0760478	0.724122
NOTCH3	SFRP4	7	0.00513162	0.0557037
ALX4	FOXL2	7	0.00018356	0.0206482
LHX2	NKX2-2	7	0.0003084	0.001625086
MSX1	POU3F3	7	0.276904	2.48413
CDKN2B	MDM2	7	0.000153914	0.000898246
HES1	TWIST1	7	0.000147122	0.000863248
DLX6	TP63	7	0.0286347	0.287805
FOSB	MECOM	7	0.000919115	0.004139829
BEX1	E2F7	7	0.738244	6.14072
PIR	SOX2	6	0.001812394	0.007219647
LDB2	ZKSCAN7	6	0.0405467	0.400122
CDC6	TFAP2C	6	1.96714	0.000143311
AJUBA	ZNF439	6	2.86105e-05	0.000374178
PINK1	SNCA	6	0.000439944	0.00524791
LDB2	TCF12	6	0.341801	3.01646
LHX9	NKX2-2	6	0.000230751	0.001258693
TRIM22	ZMAT1	6	0.000552032	0.00651337
EZR	KLF5	6	0.328722	2.92482
FOSB	TRIB1	6	4.31631	0.000292835
MSX1	WT1	6	7.27797	0.000455345
FGF1	PTPN14	6	0.181818	1.67969
NPAS3	SOX4	6	0.454612	3.96371
CHD7	MYBL2	6	0.973689	7.85853
DLX6	LHX8	6	0.0019629	0.201012
FOXO1	WT1	6	0.00100195	0.004421208
FOXL1	SGK1	6	0.001239145	0.005213536
DLX6	POU3F3	6	0.001171742	0.005011664
LOXL2	ZFY	6	0.000275972	0.001479346
NOTCH3	TP63	6	0.000172734	0.00098946
PPARG	PRAME	6	0.000870973	0.00394756
FAM83G	MYBL2	6	0.001203709	0.005104009
ALX4	SOX10	6	0.00011409	0.000682341
STAT2	ZNF311	5	3.74222e-06	5.20792e-05
TBX3	ZNF267	5	7.80441	0.000484097
ARRB2	NFIB	5	0.000974355	0.0112517
GATA4	PRDM16	5	0.000224823	0.00123255
NFIX	ZNF425	5	0.0396175	0.392738
PARP10	TFEB	5	4.04777e-05	0.000516924
HOXD10	TFEB	5	0.069675	5.84521
TRPS1	ZIC1	5	0.0740908	0.708595
HOXD9	MEIS1	5	0.000186641	0.00022764
ZNF525	ZNF718	5	0.000636196	0.00746585
MAGEA2B	ZNF600	5	0.0972303	0.917769
POU3F3	SIM2	5	0.000206154	0.001150538
ETV4	WWC1	5	0.928855	7.58099
LHX9	PAX3	5	1.38701	0.000106028
HIVEP2	PBX1	5	0.000310387	0.001631597
NR2E1	THRB	5	0.00592505	0.0639964
NFATC4	TGFB1I1	5	0.000518932	0.002554652
AHR	JDP2	5	0.001674326	0.00670657
FOXL2	TWIST1	5	0.000246579	0.001332368
SATB1	SOX4	5	0.49192	0.000324607
ZNF354C	ZNF415	5	9.45792	0.000573552
NPAS3	POU3F3	5	0.001535287	0.006241774
MUC1	ZMAT1	5	9.24928	0.00056247
NFIX	ZNF418	5	3.12752	0.000217623
CHD7	HOXB7	5	0.000475372	0.002367048
AUTS2	TP53	5	8.50975	0.000520413
FOXP1	NFIL3	5	0.000306477	0.001618883
CXXC5	ZNF793	5	0.001196492	0.005083334
EGR2	EN2	5	1.88096	0.000137958
HOXB8	HOXD13	5	0.000494371	0.002444826
DLX6	HOXA10	5	1.23971	9.61216
FOXL1	SOX6	5	8.19977	0.000504297
PITX1	TBX15	5	0.000183132	0.001039297
MUC1	ZFY	5	0.001572194	0.006344298
CREB3L1	TEAD3	4	0.725525	6.05814
NFIA	STAT5A	4	0.295232	2.63765
ZBTB10	ZSCAN18	4	1.68694	0.000124994
NKX2-2	ZBTB47	4	0.000335668	0.001747568
KLF4	SIX1	4	0.00130996	0.0150472
HOXA2	HOXD11	4	0.57353	0.000371681
SIM2	SP6	4	0.00013481	0.0154038
FAM83G	ZNF215	4	0.15475	0.000115056
ARID5B	ZNF608	4	0.000252574	0.00304632
ARRB1	HSPA1A	4	0.000191377	0.001081977
ARRB2	ZSCAN18	4	0.000290241	0.001546226
CAMK1	ZNF320	4	0.166529	1.54502
IFI27	IRF9	4	1.46058	0.00011126
ZNF468	ZNF677	4	0.000830308	0.00378697
CXXC5	KLF12	4	0.48601	0.000321685
DMRTA1	HOXD13	4	6.62572	0.000418152
NR2F2	RBPMS	4	0.99528	0.000600209
CEBPB	RBPMS	4	0.000203949	0.001141166
AR	HOXA13	4	0.78688	0.0004867
HOXB5	POU3F3	4	0.000751893	0.003518019
IRF5	NFE2L3	4	2.24231	0.000160134
BASP1	FOXF2	4	6.28189	0.000399941
RARB	ZNF486	4	0.000838718	0.003817311
LOXL3	ZNF469	4	1.47738	0.000112147
DAB2	ZNF677	4	0.002145181	0.008331286
FLI1	ZNF788P	4	0.000140003	0.000823704
ZIC4	ZNF677	4	0.002619047	0.009798323
JUP	TSHZ2	4	2.56313	0.000181256
DLX5	TSHZ2	4	0.00092895	0.004175467
ZNF521	ZNF618	4	5.55246	0.000361994
HOXC13	HOXD11	4	0.000353194	0.001834412
ZNF311	ZSCAN18	4	0.001373192	0.005646211
GATA6	TSHZ3	4	0.001632147	0.006574011
FOXG1	TCF12	4	0.001484412	0.006091981
AHRR	NFATC4	4	0.001310002	0.005449047
CHD7	ZNF600	4	0.685729	0.58153
MYRF	PAX3	4	0.0003213	0.001684886
SALL2	ZNF711	4	0.975301	7.85853
PLCB1	ZNF439	4	1.24982	9.65607
LHX2	ZNF347	4	0.260165	2.35341
ZNF135	ZNF610	4	4.41931	0.000297038
RGCC	SNCA	4	7.21528	0.000452728
DACT1	SFRP4	4	3.57195	0.000246181
KANK1	NACC2	4	0.977338	7.85853
PPARG	ZNF695	4	0.001310181	0.005449047
SOX4	TRIM22	4	0.000385911	0.001971326
DPF3	MECOM	4	0.000232331	0.001264135
BASP1	DPF3	4	0.000810695	0.003713118
BASP1	JDP2	4	0.000710366	0.003352618
MAFB	SOX11	4	4.39043	0.000296935
NFIB	ZNF404	4	2.54903	0.000180848
EZR	PBX3	4	0.001290312	0.005392002
KLF4	MEOX2	4	4.80516	0.000319478
NPAS2	TRIB1	4	7.61215	0.000474884
SALL4	ZNF354C	4	0.00025216	0.001355048
LOXL3	PTPN14	4	0.000250139	0.001347522
BEX1	PLAGL1	4	0.000588121	0.002858433
NPAS3	ZNF853	4	0.000383839	0.001965363
NFE2L3	ZMAT1	4	0.000626763	0.003010405
ZMAT1	ZNF665	4	0.000788197	0.003633067
NFIB	SALL2	4	0.000114427	0.000682476
NFIB	ZNF320	4	0.000551409	0.002708393
JUP	NFIB	4	0.001175006	0.005011664
CHD7	JUP	4	0.001175006	0.005011664
IRX3	LHX8	4	0.000169955	0.000978704
LHX8	MEOX2	4	0.00022134	0.00121653
FOXP1	ZNF521	4	0.002331808	0.008896935
LGALS9	ZNF793	4	0.000220566	0.001215354
ZNF320	ZNF793	4	0.000769921	0.003571579
DYRK1B	ZFY	4	0.000971279	0.004312945
DYRK1B	JUP	4	0.001761339	0.007042111
ALX4	EN2	4	0.001071015	0.004669022
DACT1	ZNF528	4	0.001130039	0.004884891
SALL2	SOX4	4	0.002331297	0.008896935
MAGEA2B	NPAS2	4	0.000762749	0.003552741
AUTS2	FOXO1	4	0.001168768	0.005011664
ZNF385D	ZNF528	4	0.001500683	0.006147139
HOXA10	NFE2L3	4	0.001144125	0.004918605
FOXL1	ZNF610	4	0.000734171	0.003449969
LGALS9	ZNF320	4	0.001043524	0.004576859
PRAME	SOX10	4	0.002544015	0.009555461
FOSB	HSF4	3	5.92779	0.000383013
GLIS3	TGIF2	3	0.00974698	0.103223
BNC2	ZNF677	3	0.0004985	0.002459644
NSD1	ZNF418	3	0.335146	0.29698
AHDC1	ZNF667	3	0.0140728	0.147595
CDCA7L	TFAP2C	3	0.000436149	0.002196279
FAM83G	SP100	3	3.76107	0.00025758
DUSP22	NFE2L3	3	2.96829	0.000207876
ZNF471	ZNF582	3	1.50494	0.000113053
ZNF140	ZSCAN18	3	0.000219942	0.001215
NR4A1	WWTR1	3	0.954991	7.76511
HMGN3	PRKD1	3	2.18882	0.000156829
NPAS2	ZNF22	3	3.95681	0.000269287
ACTN4	DAB2	3	0.122191	1.13852
FAM83G	ZBTB38	3	0.000217524	0.001204705
NAB2	SOX10	3	0.20717	0.000149424
PAX9	ZSCAN18	3	0.000878206	0.003972051
HOXB13	HOXB8	3	1.07261	0.84987
MEOX2	SIX1	3	3.10936	0.000217055
NFIX	THRA	3	9.59797	0.000580423
SOX4	THRA	3	0.000176907	0.001008043
ZNF347	ZNF382	3	0.022896	2.08854
STAT2	TRIM22	3	0.697333	5.84521
MBNL2	SMAD9	3	2.57309	0.000181369
BASP1	ZNF267	3	0.000429975	0.002175937
NPAS1	POU3F2	3	0.001803087	0.007195775
DPF3	PLAG1	3	0.009275	7.58099
NR2F2	PLAG1	3	0.001556497	0.006316177
ZNF671	ZNF682	3	1.95463	0.000142879
ZNF439	ZNF532	3	0.20086	0.000145842
MUC1	SMAD1	3	0.000290585	0.001546226
ATF3	CDKN2B	3	0.001291498	0.005392002
IFI27	PLSCR1	3	0.000288079	0.001540442
HIVEP2	ZNF468	3	1.53983	0.000114879
ZNF468	ZNF528	3	0.000301532	0.001600552
HOXA7	HOXA9	3	0.259112	2.35341
DYRK1B	KDM5B	3	5.36476	0.00035081
KDM5B	MUC1	3	0.000374655	0.001932008
ZNF425	ZNF853	3	0.000462488	0.00230819
SOX4	ZNF425	3	0.000944406	0.004210074
HOXA13	HOXC10	3	0.001043549	0.004576859
CCDC85B	TWIST2	3	0.000113288	0.000679417
CCDC85B	ZNF512	3	0.000215794	0.001201256
ZNF69	ZNF91	3	1.37635	0.000105585
CAMK4	CHD7	3	6.11749	0.000391772
NLRP3	PRAME	3	0.000609215	0.002952245
NPAS3	REPIN1	3	4.81204	0.000319478
REPIN1	SOX4	3	0.000784394	0.003630959
CXXC5	REPIN1	3	0.002217255	0.008580501
ZKSCAN7	ZNF853	3	0.000383401	0.001965363
VDR	ZFP82	3	0.000972991	0.004312945
ZNF300	ZNF90	3	1.53983	0.000114879
TSHZ3	ZNF93	3	1.08515	8.56677
EBF4	HEY1	3	0.001359728	0.005612109
CLU	IRF5	3	3.74807	0.000257502
ZNF486	ZNF512	3	0.00038033	0.001956627
PARP10	ZNF311	3	1.80983	0.000133191
EGLN3	PARP10	3	0.000183349	0.001039297
PITX2	TRPS1	3	0.000640839	0.003071217
NFIX	TRPS1	3	0.000617648	0.002973203
ZNF502	ZNF880	3	0.002149378	0.008332679
PINK1	PPARG	3	0.002659483	0.009903496
SREBF1	ZNF404	3	8.46976	0.000519431
SREBF1	ZIC1	3	0.001354703	0.005602018
MUC1	SREBF1	3	0.001873234	0.007448335
HOXB7	TRIB3	3	0.002278193	0.008769428
ZNF618	ZNF737	3	1.14407	8.99919
ETS2	MECOM	3	0.001053234	0.004600746
MSC	ZNF618	3	0.000675774	0.003217336
ALX1	SNCA	3	0.00048977	0.002427606
ZNF415	ZNF585B	3	0.002428204	0.009184026
KLF4	ZNF311	3	5.12962	0.000336447
EBF1	TSHZ3	3	0.000392108	0.001998278
PRDM8	TCF12	3	5.12962	0.000336447
AHRR	HOXC10	3	0.002364609	0.009006258
ARNTL2	PLAGL1	3	0.000148836	0.000870952
PRRX2	ZNF334	3	1.80983	0.000133191
CREB5	ZNF610	3	0.000726204	0.003419932
CREB5	ZNF544	3	0.001365069	0.005623464
HTATIP2	ZNF518B	3	0.000558479	0.002736924
NFIX	ZNF518B	3	0.001134033	0.004884891
SOX4	ZNF518B	3	0.002049824	0.008032793
MSC	ZNF334	3	0.001052628	0.004600746
MEIS3	PLCB1	3	0.000216436	0.001201745
NFE2L3	ZNF347	3	0.001931282	0.007646286
