# Supplementary material for: A coregulatory influence map of glioblastoma heterogeneity and plasticity
Source: NPJ Precis Oncol. 2025 Apr 15;9:110. doi: 10.1038/s41698-025-00890-0 (PMC12000621; doi:10.1038/s41698-025-00890-0)
Supplement: Supplementary file 4 — Supplementary Data 4 [file 41698_2025_890_MOESM4_ESM.xlsx]

## Sheet: Supplementary Data 4
Supplementary Data 4: Differentially expressed genes (DEGs) analysis using TCGA expression data with the Limma R package (adj. P <0.05 and logFC > 0.5). Related to Fig.3C.
	PN				PN-L				NL				CL-A				CL-B				CL-C				MES
Gene	AdjPval	logFC		Gene	AdjPval	logFC		Gene	AdjPval	logFC		Gene	AdjPval	logFC		Gene	AdjPval	logFC		Gene	AdjPval	logFC		Gene	AdjPval	logFC
TMSB15A	7.45e-33	3.26886		OMG	2.07e-06	1.26825		CCK	1.04e-06	3.26351		EGFR	1.31e-09	2.29417		ACSM3	1.62e-11	1.08147		DDIT4L	8.43e-17	1.77811		DKK1	1.01e-26	2.62782
NR0B1	8.95e-26	2.9587		SLC7A14	2.06e-06	0.968269		VSNL1	2.76e-08	3.13903		CPNE4	6.32e-13	2.2928		SERPINB3	7.09e-09	1.06858		LGR6	4.47e-16	1.69108		COL1A1	3.99e-32	2.48607
KLRC2	5.91e-22	2.74275		PIK3IP1	2.05e-06	0.640641		SYNPR	5.6e-07	2.76186		MEOX2	1.09e-09	2.04402		FGB	9.26e-13	1.06732		ETNPPL	2.26e-10	1.68288		MMP7	1.67e-22	2.38107
NKAIN1	2.61e-45	2.70384		ADARB2	2.03e-06	0.900762		NEFM	3.8e-09	2.71714		NOS2	6.32e-13	2.00839		PRR15L	1.42e-11	1.0486		DYNLRB2	9.62e-19	1.64802		LOX	1.29e-31	2.3064
DCX	3.66e-24	2.45609		IL17D	1.98e-06	0.936099		CREG2	4.38e-12	2.69085		ELOVL2	1.25e-15	1.85585		KLK12	1.57e-13	0.998389		C9orf24	1.62e-14	1.62648		CYP1B1	9.28e-37	2.30606
KLRC3	7.16e-27	2.31568		TRAM1L1	1.94e-06	0.968107		CDH18	4.38e-07	2.68678		SEC61G	3.61e-06	1.74397		SERPINA7	5.46e-11	0.997417		SCGB1D2	9.04e-21	1.58675		CCL7	2.13e-31	2.15007
MEX3B	4.14e-48	2.09183		GAL3ST1	1.89e-06	1.0951		MAL2	8.79e-08	2.65625		NPY2R	2.08e-07	1.69017		SLC12A3	3.37e-17	0.994326		SCGB1D1	7.87e-20	1.57185		PTX3	8.85e-27	2.06817
PDGFRA	6.25e-26	2.0628		HES5	1.88e-06	1.61621		SV2B	2.06e-08	2.62546		ARSJ	6.75e-10	1.63775		CTCFL	7.48e-09	0.966906		FAM81B	1.06e-10	1.51103		F13A1	1.05e-30	2.03754
RAB3C	1.02e-23	2.01383		CRB1	1.88e-06	1.18121		TMEM125	3.37e-06	2.60066		KLHL4	2.94e-13	1.61442		TYR	3.4e-11	0.948679		NTSR2	2.05e-17	1.5088		NNMT	3.73e-23	2.02806
TMEFF2	6.2e-20	1.9793		ELAVL4	1.87e-06	1.34519		SYT13	1.62e-06	2.59552		KCNF1	1.02e-12	1.51668		SERPINB4	1.12e-09	0.940844		EGFR	7.87e-08	1.48806		VDR	3.47e-47	1.9161
PAK5	4.44e-23	1.97787		RAB3C	1.86e-06	1.60392		NEFL	3.64e-06	2.5888		FOXG1	2.79e-10	1.49747		KLK11	1.72e-12	0.936485		DRC1	6.02e-13	1.45427		IL7R	2.21e-37	1.90582
MYT1	1.35e-20	1.93852		MAST1	1.85e-06	0.810902		KCNK1	2.7e-08	2.58809		COL9A3	2.92e-07	1.47735		MAGEA8	1.09e-09	0.933321		DBX2	2.77e-14	1.45386		ABCC3	5.53e-22	1.88833
FGF9	9.23e-24	1.8319		TUB	1.72e-06	0.59373		ETNPPL	1.89e-05	2.58667		SOCS2	1.23e-09	1.4726		FAM83A	2.05e-12	0.927977		MAP3K19	1.11e-18	1.40638		COL6A3	3.62e-35	1.86118
NMU	5.25e-23	1.82572		BAG3	1.68e-06	0.622988		GALNTL5	1.07e-09	2.43323		GAS1	6.77e-10	1.41327		GYPB	9.21e-10	0.921848		C8orf34	3.83e-18	1.37979		COL13A1	9.44e-34	1.82347
RAB33A	8.83e-30	1.80943		CCDC178	1.66e-06	0.945652		CRYM	5.71e-08	2.42027		ROBO2	2.83e-11	1.37019		KRT6A	4.36e-12	0.897915		PI16	9.54e-11	1.35643		LYVE1	5.21e-26	1.81417
SMOC1	4.3e-18	1.80709		APCDD1	1.62e-06	0.714853		SYT1	2.93e-10	2.41967		PDGFA	9.02e-12	1.31882		MS4A3	9.23e-11	0.894843		C21orf62	2.44e-12	1.3444		IL6	2.02e-22	1.81306
SOX4	1.06e-33	1.74943		BEST3	1.58e-06	1.09561		PACSIN1	5.81e-13	2.40557		ACSBG1	1.44e-08	1.2782		PRDM7	7.74e-12	0.889829		SERPINI2	2.42e-20	1.33868		COL1A2	1.87e-30	1.77567
TOX3	1.2e-30	1.74856		ANKRD13B	1.57e-06	0.617361		FA2H	0.00012	2.32895		DBX2	3.69e-06	1.27804		SERPINB2	8.8e-10	0.887054		SLC39A12	1.09e-11	1.33387		CCL20	1.6e-26	1.76872
RNF165	1.55e-24	1.74398		ZNF142	1.57e-06	0.51423		AK5	1.34e-11	2.30652		NPNT	3.29e-06	1.26029		TSPY2	8.04e-10	0.882775		GRIK1	8.77e-14	1.33351		EVA1A	2.42e-31	1.75713
MEX3A	3.41e-39	1.70591		PCBP4	1.56e-06	0.687021		SPOCK3	5.8e-07	2.29685		CBLN4	1.08e-06	1.24003		SERPINA6	7.66e-13	0.872978		RSPH1	1.22e-19	1.31968		AQP9	1.33e-23	1.74825
CLGN	4.6e-19	1.70437		PIP4K2A	1.55e-06	0.677667		KRT222	4.53e-11	2.28367		ACSS3	5.75e-08	1.22257		MSMB	1.88e-10	0.864297		CFAP206	8.9e-20	1.3091		TIMP1	2.77e-35	1.73319
RIPPLY2	4.11e-17	1.64182		MARCKSL1	1.53e-06	0.73967		OPALIN	4.38e-12	2.24122		ATP13A4	3.31e-08	1.20557		ADH4	5.88e-10	0.86259		MORN5	2.62e-16	1.302		CLDN23	8.92e-36	1.67767
RASL11B	3.05e-20	1.60607		JRKL	1.51e-06	0.512244		SLITRK4	1.37e-05	2.22132		RGS6	1.23e-08	1.19673		NAT8	1.83e-10	0.861354		MYBPC1	7.15e-10	1.2945		TFPI2	7.99e-19	1.67128
CAMKV	2.77e-21	1.59859		NFIB	1.46e-06	0.730239		GABRG2	1.08e-10	2.21955		METTL7B	1.04e-08	1.19481		FABP1	1.26e-10	0.852711		MTTP	5.58e-13	1.28679		CXCL14	1.39e-16	1.66572
MNX1	8.35e-33	1.55936		TMEM121B	1.4e-06	0.793952		CNDP1	0.001508	2.20235		CITED1	1.66e-08	1.18001		C8A	3.81e-12	0.851969		ALDH1L1	6.36e-15	1.28597		CCL2	5.8e-23	1.66011
INA	3.53e-17	1.5575		PTPRM	1.35e-06	0.605595		SH3GL3	2.16e-07	2.19864		GRIK1	4.88e-06	1.17978		VIL1	1.13e-13	0.84517		LGI1	1.63e-13	1.28536		FCGR2B	1.12e-23	1.63938
SHD	1.34e-19	1.5437		ABCC8	1.32e-06	1.29299		CBLN2	1.33e-07	2.14448		PTGS1	1.97e-09	1.17355		NLRP7	1.09e-11	0.843212		CFAP70	1.9e-17	1.27874		CRYBG1	1.39e-36	1.63588
RTKN2	1.14e-50	1.54334		TCEAL2	1.31e-06	1.09526		KCNC2	1.29e-08	2.14265		FABP7	1.66e-05	1.16179		ABCC2	3.49e-11	0.842168		CFAP52	1.93e-14	1.27777		S100A8	1.25e-20	1.63583
NPR3	2.46e-19	1.51421		RNF182	1.29e-06	1.09088		HS3ST2	2.68e-07	2.1177		TRMT9B	1.58e-09	1.15644		LDLRAD1	9.46e-09	0.834941		AQP4	2.75e-13	1.27174		GJB2	6.24e-18	1.62089
GNG4	2.41e-35	1.4999		TSPOAP1	1.25e-06	0.913036		MAL	3.87e-08	2.08553		CAMK2B	7.47e-08	1.1467		SULT2A1	5.19e-11	0.825589		ROPN1L	1.1e-14	1.26651		BIRC3	3.44e-22	1.61952
TOP2A	1.01e-38	1.47911		LCAT	1.25e-06	0.558913		RBFOX1	1.87e-09	2.07153		NPAS3	8.34e-09	1.14458		APOA5	4.47e-13	0.818647		MSTN	4.96e-07	1.26307		PI3	2.1e-22	1.61723
PAK3	2.93e-20	1.44118		PCSK2	1.23e-06	1.39531		NAP1L2	5.34e-08	2.0494		IL1RAP	1.76e-08	1.13645		ACTL8	3.19e-13	0.81357		PLPPR4	1.23e-16	1.24682		FHL2	1.6e-34	1.61248
CENPU	4.03e-32	1.425		CLIP3	1.23e-06	0.577878		JAKMIP1	4.58e-06	2.04909		SPRY4	7.41e-08	1.07824		SERPINA11	1.29e-10	0.813174		MEOX2	4.46e-07	1.24514		LOXL1	7.72e-26	1.60954
TTK	1.26e-34	1.42258		CACNG2	1.22e-06	0.867973		AIFM3	2.79e-10	2.04204		CDH4	3.78e-06	1.07502		KDF1	9.43e-11	0.808687		FAM189A2	5.75e-20	1.24158		NAMPT	3.53e-26	1.6072
NETO1	1.47e-28	1.41828		MAMLD1	1.19e-06	0.703321		PNOC	0.00011	2.02837		ITGA7	4.22e-10	1.06692		UGT2B11	3.12e-09	0.80692		CFAP100	2.5e-13	1.23976		GCNT1	3.06e-40	1.59778
MYB	2.94e-42	1.4169		SYT3	1.18e-06	0.615928		GABRA2	9.25e-07	2.02576		CDH6	8.31e-13	1.06088		AFP	1.45e-09	0.806273		CAPSL	4.46e-15	1.23449		MS4A4A	1.27e-29	1.57299
PBK	1.88e-24	1.41567		OPCML	1.15e-06	1.33869		RBM11	2.4e-08	2.0215		SPRY2	2.34e-09	1.05049		SERPINA4	1.1e-13	0.805305		LMO3	1.17e-09	1.23403		MYBPH	1.9e-15	1.57281
UBE2T	4.88e-39	1.4147		RAB33A	1.15e-06	1.32064		GABRA1	1.37e-09	2.01753		RHOJ	9.77e-11	1.04954		SMPDL3B	4.84e-17	0.804962		MYCBPAP	1.53e-15	1.23115		MARCO	7.09e-20	1.57066
PAQR9	3.1e-21	1.41325		DOK6	1.11e-06	1.33732		BCAS1	0.000221	1.96913		SLC4A4	7.15e-07	1.043		C4BPB	3.57e-11	0.803835		SLCO1C1	2.52e-10	1.22549		RARRES1	1.31e-23	1.56851
BCL11A	3.27e-30	1.41248		PAK3	1.06e-06	1.26531		FBXL16	2.4e-07	1.93109		PXDNL	3.22e-07	1.03787		ISM2	3.34e-17	0.80207		GJA1	1.78e-12	1.21659		SRPX2	1.27e-27	1.55352
DEPDC1B	3.41e-39	1.40269		DSCAM	1.06e-06	1.17155		PHYHIP	1.06e-09	1.90646		CNR1	5.62e-07	1.01968		OR51B5	2.1e-10	0.791881		AGR3	1.04e-10	1.20865		THBD	1.6e-41	1.55286
NUF2	2.61e-32	1.40006		GPR85	1.03e-06	0.823623		SSTR1	2.05e-06	1.89732		MAB21L1	1.54e-09	1.00273		FTCD	1.09e-13	0.78629		ECM2	1.06e-16	1.20627		C1S	6.52e-24	1.5521
TMEFF1	7.35e-38	1.40006		RTKN	1.02e-06	0.591504		MOG	0.000497	1.88425		PDGFD	3.67e-06	0.996984		ABCG5	7.9e-10	0.782552		IL20RA	1.06e-12	1.20433		IGFBP6	3.29e-38	1.54915
GLCCI1	8.25e-31	1.39591		KY	1.01e-06	0.615365		GABRA5	6.65e-10	1.86912		TNFAIP6	7.27e-06	0.994046		HSH2D	1.32e-11	0.780031		ZMYND12	2.82e-18	1.19872		FAP	8.95e-25	1.5482
EBF3	1.33e-17	1.39096		FHL1	9.98e-07	0.609625		TAC1	0.001265	1.86079		BCAT1	1.49e-07	0.990739		RHOV	6.8e-14	0.779489		TTC29	6.4e-14	1.18519		CP	1.28e-20	1.54649
PIMREG	4.13e-29	1.37942		BASP1	9.96e-07	1.111		SLC35F3	1.58e-09	1.8565		F3	4.85e-05	0.989367		SPRR1B	5.23e-10	0.779243		SLC14A1	8.83e-09	1.18245		CLEC2B	4.02e-27	1.54459
MAD2L1	4.1e-36	1.36791		FAM167A	9.75e-07	1.06884		ARHGAP44	2.45e-10	1.85084		MAEL	4.84e-06	0.987979		PROC	1.15e-15	0.767876		PSD2	2.18e-14	1.15497		CCL13	2.5e-20	1.52723
FOXN4	4.51e-19	1.36661		MMP16	9.54e-07	0.729285		CRHBP	7.32e-10	1.84998		RPH3A	4.33e-07	0.986535		PRSS2	1.64e-10	0.767503		FXYD1	1.68e-14	1.14089		LAMB1	3.54e-32	1.52552
POU4F1	1.36e-16	1.34939		DNAJC6	9.51e-07	0.561496		NEFH	1.75e-08	1.8422		VEGFA	4.25e-05	0.985647		KLK8	1.08e-09	0.763425		CCDC146	3.58e-20	1.13687		ALPK2	7.04e-17	1.51074
KIF15	3.65e-33	1.34182		GPR155	8.88e-07	0.632059		HCN1	5.13e-11	1.84187		CARMIL1	1.01e-06	0.984311		MLANA	4.08e-10	0.760472		DRC3	9.76e-20	1.11991		TGFBI	4.94e-35	1.50378
SLITRK1	2.79e-17	1.33591		KCTD4	8.77e-07	1.19043		LRFN5	1.48e-08	1.83154		ARAP3	7.34e-09	0.972067		CEACAM5	7e-14	0.758877		RSPH4A	6.49e-18	1.11889		CH25H	4.8e-19	1.50168
LMNB1	3.71e-21	1.32451		DST	8.07e-07	0.595937		SMPX	2.06e-08	1.81942		ADGRG7	1.36e-06	0.969572		FAM83B	4.62e-11	0.758873		EXPH5	2.32e-15	1.11545		AREG	1.14e-21	1.49958
MCM10	2.05e-41	1.30964		NBR1	7.61e-07	0.54578		PWWP3B	1.51e-06	1.80908		GRB10	2.23e-07	0.969311		ALB	7.07e-09	0.758852		ZMYND10	4.21e-14	1.1134		S100A9	4.34e-20	1.49503
KLRC1	5.47e-20	1.30819		SLC39A11	7.61e-07	0.51491		SYT4	0.001221	1.80798		SPRY1	2.5e-08	0.969086		PRAMEF8	9.05e-13	0.751524		ENKUR	1.09e-14	1.10176		COL3A1	6.32e-26	1.48712
ESCO2	4.51e-32	1.30338		HMGN5	7.59e-07	0.721028		PDYN	2.97e-06	1.80096		CCDC102B	3.08e-07	0.968516		RHEBL1	1.34e-14	0.751095		KLHDC9	1.98e-16	1.10033		MXRA5	6.69e-20	1.48134
MLLT11	6.06e-33	1.29908		WNT7B	7.38e-07	0.536091		SERPINI1	5.5e-08	1.78676		SHOX2	5.56e-06	0.950525		CD1E	1.56e-10	0.749006		CCDC65	2.06e-20	1.09725		IL1R2	2.7e-22	1.47792
GABRB3	7.4e-17	1.2976		NOL4	6.8e-07	1.42549		PLP1	0.000266	1.78657		VAV3	2.04e-07	0.945712		FGG	4.47e-10	0.747642		KCNJ16	1.23e-08	1.09179		SERPINE1	1.33e-28	1.46952
SOX10	1.03e-20	1.28953		GPR158	6.71e-07	1.04443		KHDRBS2	8.09e-05	1.78624		CHSY3	4.23e-06	0.943077		ESRP2	4.84e-12	0.745426		C6orf118	1.49e-11	1.08078		LY96	4.17e-30	1.46634
NEK2	1e-31	1.28496		PID1	6.59e-07	0.871442		GJB6	4.47e-08	1.78524		TRIB2	3.78e-09	0.94277		A1CF	2.96e-12	0.742301		IFI44L	8.71e-11	1.07852		FAM20A	7.41e-35	1.45796
FAM83D	5.17e-27	1.28279		SOX4	6.47e-07	1.23152		CHGA	7.57e-07	1.78228		ADAMTS9	1.29e-09	0.942667		KRT16	3.27e-10	0.741218		EFHC2	2.06e-20	1.07167		TSLP	1.28e-19	1.45446
SOX11	3.68e-25	1.27348		C1QTNF3	6.29e-07	1.00391		RPRML	9.16e-06	1.78168		LAMA2	2.11e-05	0.939343		PRODH2	6.39e-12	0.738973		PIFO	1.58e-17	1.0675		MAP3K8	2.99e-32	1.43702
NEIL3	8.95e-26	1.27305		KLHL3	6.15e-07	0.527957		INA	6.6e-05	1.77668		FEM1C	6.91e-11	0.93841		GCNT3	2.78e-10	0.737487		ZBBX	8.83e-13	1.06633		IL2RA	7.5e-28	1.4368
WASF1	1.06e-33	1.27118		NT5C2	6.02e-07	0.521059		PPP2R2C	4.15e-09	1.77004		SHROOM2	3.54e-07	0.935712		SH2D3A	6.88e-18	0.736206		ATP1A2	5.87e-08	1.06465		PLAU	3.54e-25	1.4339
KLRC4	4.46e-22	1.27099		GRID1	5.92e-07	0.78905		TMEM130	2.25e-05	1.76833		TNFRSF19	1.2e-12	0.934522		ANO9	3.07e-14	0.734751		BBOX1	1.5e-13	1.06255		IL1R1	8.58e-44	1.42946
STMN1	4.62e-46	1.27095		MEGF11	5.8e-07	1.47779		DACH2	5.05e-06	1.76447		WSCD1	1.89e-07	0.933184		NR0B2	3.27e-13	0.7346		TEKT1	1.02e-15	1.06148		CFI	5.9e-26	1.42797
CENPF	1.17e-24	1.26284		ZBTB20	5.77e-07	0.678253		ERMN	2.56e-05	1.76366		GADD45A	1.17e-08	0.931662		TMPRSS4	7.25e-12	0.733026		DCDC2	2.48e-15	1.06091		COL5A1	9.38e-35	1.42777
DTL	1.87e-37	1.25535		RPS6KA5	5.65e-07	0.688007		HSPB3	0.001011	1.76165		TRIM9	8.2e-11	0.928753		UGT2B15	1.21e-09	0.730472		RANBP3L	1e-14	1.0606		CCL18	2.04e-17	1.41738
MATN4	3.08e-23	1.25476		RNF112	5.55e-07	0.844843		NPY	0.000247	1.75255		SHROOM3	2.4e-07	0.925813		MYL7	2.13e-10	0.730277		PYGM	1.06e-17	1.04978		CSTA	9.19e-24	1.4116
NUDT10	5.41e-19	1.23755		RTP1	5.53e-07	0.910644		CARTPT	3.06e-07	1.74787		VIM	1.49e-07	0.92323		PRSS21	4.41e-13	0.728392		CFAP126	1.02e-13	1.04203		LUM	3.47e-26	1.40893
CCNB2	3.86e-33	1.2284		CRYAB	5.45e-07	0.70699		FBXO2	2.58e-07	1.74352		LRRTM2	4.76e-07	0.919824		ISX	2.35e-09	0.723112		SLC15A2	1.42e-15	1.04027		CFB	7.11e-19	1.4083
CENPH	5.78e-42	1.22679		CASTOR3	5.38e-07	0.506819		SLC12A5	7.11e-11	1.74191		HRH1	7.46e-07	0.919601		ACSM2B	4.37e-10	0.721206		NME5	2.77e-17	1.03901		SPP1	1.58e-15	1.39486
HOXD3	1.94e-24	1.22022		MYT1	5.12e-07	1.73219		SST	4.8e-06	1.73751		NR2E1	2.31e-06	0.919244		AGR2	1.27e-12	0.718015		DNAH9	7.55e-10	1.03468		GPNMB	3.3e-16	1.38885
AMOTL2	2.22e-22	1.20961		MAML2	5.11e-07	0.564002		NGEF	3.93e-05	1.73162		CCND2	4.03e-07	0.915319		GDF3	2.95e-12	0.717991		OTOS	1.37e-11	1.02805		SPINK1	1.92e-18	1.37575
MND1	5.24e-28	1.20648		LRP1B	5.1e-07	1.20709		STYK1	2.2e-09	1.73005		EYA2	2.74e-05	0.906216		BAIAP2L1	1.56e-10	0.71573		AGBL2	4.91e-16	1.02762		GALNT5	1.16e-27	1.37391
MELK	1.62e-23	1.19752		RPRM	5.04e-07	1.35157		RYR2	7.83e-11	1.72641		PNPLA3	2.63e-05	0.905293		KRT6C	6.74e-14	0.715438		DNAH7	9.04e-21	1.02666		DPP4	2.19e-17	1.36918
CHD7	8.68e-27	1.19593		C5orf38	5.01e-07	0.713534		SH3GL2	0.00101	1.72263		CDK6	9.61e-08	0.892414		SLC17A2	1.27e-09	0.715433		WDR49	1.36e-13	1.02653		NFKBIZ	3.39e-30	1.36792
SPC25	2.7e-24	1.19017		TCEAL3	4.85e-07	0.610453		HTR2A	1.31e-07	1.71793		ARHGEF26	5.12e-09	0.886462		PCSK9	1.1e-10	0.712022		HSD17B6	1.01e-11	1.02561		TDO2	3.02e-17	1.35859
CTSV	1.02e-23	1.1888		TCF7L2	4.75e-07	0.513653		CELF4	3.28e-09	1.70932		KLHL29	3.58e-06	0.883734		NMRK2	7.41e-16	0.71069		GSX2	4.75e-11	1.02534		SPON2	2.92e-17	1.35321
GALNT14	1.37e-17	1.18639		SGIP1	4.57e-07	0.916206		KLK6	0.000166	1.70683		ZDHHC23	4.66e-06	0.877971		PRSS3	4.1e-11	0.709691		LRRC3B	1.5e-07	1.01744		CA12	2.26e-19	1.35087
ZNF300	1.01e-38	1.18598		RAI2	4.52e-07	0.820963		SLC39A12	0.000221	1.70668		ACSL3	1.32e-11	0.875185		KLF1	2.37e-14	0.709686		SPATA4	1.09e-16	1.01505		BATF	7.13e-28	1.33442
CDC7	8.6e-38	1.18372		PODXL2	4.47e-07	0.76989		KCNJ3	1.92e-05	1.70459		DUSP5	8.7e-09	0.870239		SLC27A5	6.85e-14	0.709024		NTRK2	4.4e-11	1.01119		PCSK1	3.83e-16	1.33384
BIRC5	8.16e-28	1.16699		FGD3	4.13e-07	0.585652		EDIL3	5.05e-05	1.69661		RNF180	5.76e-10	0.863039		AMHR2	1.12e-13	0.707883		P2RY1	8.54e-12	1.00497		P4HA2	2.05e-40	1.33327
GAL3ST1	9.96e-17	1.16127		SLC2A4	4e-07	0.507293		RSPO2	8e-07	1.69047		HS3ST3B1	4.02e-07	0.854379		HEMGN	9.43e-11	0.707716		SLC47A2	4.79e-07	1.00484		CLCF1	2.28e-35	1.33129
KNL1	3.1e-32	1.15986		FUT9	3.96e-07	1.61354		SLC7A10	8.73e-07	1.68464		CREB5	1.71e-10	0.850228		CPN1	2.29e-12	0.702538		SPAG8	7.71e-17	1.00302		PLAUR	1.29e-50	1.3312
ONECUT2	3.83e-25	1.15943		MAP2	3.94e-07	0.889581		NPTX1	2.93e-05	1.66961		SEMA6D	2.61e-12	0.849289		RHAG	7.15e-11	0.702407		NEBL	9.21e-15	1.0021		SPOCD1	2.1e-17	1.33077
MKI67	5.83e-25	1.15782		ENHO	3.75e-07	0.748269		TAC3	0.002203	1.66674		ZIC2	6.97e-06	0.847187		FAM9B	4.97e-09	0.696222		CRB2	1.5e-15	0.994576		GXYLT2	1.26e-29	1.32644
BASP1	6.51e-17	1.15572		HTATSF1	3.65e-07	0.638899		GLT1D1	2.45e-10	1.65172		BLM	6.63e-09	0.845446		PRSS1	2.06e-10	0.695499		S100A2	2.35e-12	0.993453		KCNJ15	1.27e-32	1.32576
FABP6	3.53e-17	1.14175		CDH20	3.61e-07	1.19815		TMEM144	3.84e-06	1.64501		TMEM154	4.68e-06	0.829561		ARHGEF19	9.16e-18	0.69492		RORB	1.35e-13	0.992734		FPR2	8.97e-25	1.32279
CELSR3	1.29e-22	1.13497		WASF1	3.52e-07	0.914189		SNAP25	7.25e-05	1.64125		PTPRZ1	7.64e-06	0.822936		MAGEA10	3.36e-09	0.693773		TSNAXIP1	1.22e-19	0.992582		EREG	1.34e-28	1.32216
CDC25C	6.64e-37	1.13177		SCD5	3.52e-07	0.58346		MYBPC1	0.001054	1.63999		ENPEP	1.72e-05	0.821717		KRT33A	3.06e-09	0.691392		NPNT	3.49e-07	0.992504		IFI30	2.12e-31	1.31663
UBE2C	7.46e-32	1.13108		IGFN1	3.37e-07	0.57701		FGF13	0.000344	1.63875		PLEKHG1	8.78e-07	0.820555		MYEOV	1.68e-14	0.691087		CTNNA2	1.2e-13	0.990498		ADAM8	1e-26	1.31418
CHEK1	2.28e-26	1.12672		ABLIM1	3.35e-07	0.643026		PHF24	3.36e-06	1.61829		IRS2	1.05e-10	0.820222		SPDEF	8.63e-18	0.690869		TMEM74	2.76e-12	0.988946		CXCL6	3.1e-22	1.30884
CDC45	1.16e-33	1.12663		SLC16A9	3.23e-07	0.839164		GPC5	0.000109	1.60839		GRIA3	5.71e-06	0.819573		IGF2BP1	4.07e-10	0.68995		SNX31	7.69e-09	0.988769		ICAM1	3.42e-31	1.30627
BUB1	3.17e-24	1.12612		ACSM5	3.23e-07	0.813867		MGAT4C	0.000797	1.60689		KIAA0040	6.2e-11	0.818896		VRTN	1.66e-12	0.688359		EMX2	2.05e-07	0.986999		MAFB	6.01e-31	1.30099
PFN2	2.07e-22	1.12566		KIF5C	3.08e-07	0.544385		BEX5	0.000131	1.60611		GATM	4.35e-05	0.818883		FGA	5.25e-11	0.68688		MYO5C	1.78e-15	0.984681		IER3	1.11e-27	1.30058
KIF2C	4.35e-31	1.11705		CADM2	3.05e-07	1.48826		CT45A6	0.000338	1.59797		ZYX	1.13e-09	0.817593		SLC44A4	8.63e-14	0.684657		F3	1.36e-08	0.975483		COL12A1	4.13e-23	1.30048
BUB1B	6.03e-35	1.11679		GRIA4	3.05e-07	0.729716		TCERG1L	2.45e-10	1.58577		AJUBA	1.18e-09	0.815584		MAGEA4	1.89e-10	0.683829		TXLNB	1.13e-10	0.972223		BCL3	1.51e-32	1.29935
CBLN1	1.4e-19	1.11476		ANO3	2.95e-07	1.33334		NRGN	1.71e-08	1.58273		SALL1	1.19e-07	0.814539		TM4SF5	2.27e-11	0.683049		PACRG	1.22e-17	0.971853		PLBD1	2.59e-29	1.29327
NDC80	1.09e-26	1.11147		PDZRN4	2.85e-07	1.15836		CALY	1.43e-11	1.57814		REG1B	8.3e-08	0.812192		S100A14	3.97e-11	0.679781		PLA2G5	3.49e-08	0.971367		CCL26	6.37e-33	1.28931
DLGAP5	8.86e-23	1.11144		AFAP1L2	2.76e-07	0.798651		KCTD4	5.7e-06	1.57613		FZD3	2.05e-08	0.806174		FCMR	6.19e-13	0.675376		TMIE	5.96e-11	0.962992		DCBLD2	1.34e-37	1.28506
CKAP2L	1.88e-24	1.10787		CHD7	2.57e-07	0.965172		LINGO2	1.94e-05	1.57486		ANK2	8.47e-08	0.804425		ANXA9	3.91e-13	0.673133		TRIL	4.83e-14	0.962154		RNASE2	1.44e-18	1.28197
OIP5	3.91e-23	1.10567		SGSM1	2.53e-07	0.705821		GAD2	2e-05	1.5744		ADAM9	1.04e-10	0.803501		BLK	5.72e-09	0.672733		C2orf88	1.63e-11	0.949004		CXCL3	9.73e-16	1.2817
KIFC1	5.1e-34	1.10404		BCL6	2.48e-07	0.78896		CARNS1	3.66e-07	1.56616		ABCD2	9.91e-06	0.803064		CYP24A1	1.25e-09	0.672549		IQUB	1.82e-20	0.947747		GPR183	1.46e-19	1.27531
KLHL23	4.47e-33	1.09995		INPP1	2.48e-07	0.519132		CUX2	1.72e-06	1.55903		NES	2.38e-06	0.80298		UNC93A	2.38e-10	0.667867		HEPACAM	8.54e-17	0.944487		ADAM12	3.96e-35	1.27104
RAD51	5.71e-31	1.09912		SPTBN1	2.34e-07	0.547794		ANO3	4.81e-05	1.5516		CAMK2D	7.17e-12	0.801394		LCK	2.71e-11	0.666003		LIX1	4.05e-12	0.94029		CAV1	1.8e-22	1.26792
CCNE2	5.33e-21	1.09194		ZCCHC24	2.31e-07	0.558922		SLC5A11	0.000136	1.5505		ARAP2	3.9e-07	0.800735		TERT	6.94e-14	0.664237		DRC7	1.82e-20	0.934768		RGS2	8.4e-24	1.26221
CDCA8	4.18e-35	1.08698		DISP3	2.28e-07	0.576509		LY6H	0.000313	1.5434		AASS	8.52e-13	0.798832		MYPN	5.49e-09	0.663748		AK8	2.93e-15	0.932942		COL8A1	4.09e-27	1.25335
SKA3	1.58e-29	1.08609		TNS3	2.27e-07	0.645271		ANO4	1.37e-07	1.53148		SPRED1	1.54e-09	0.798644		TRIM15	1.31e-09	0.662103		MAOB	1.79e-07	0.932289		COL5A2	8.06e-27	1.24178
SPAG5	4.62e-30	1.0823		LRRC4	2.12e-07	1.13827		HS6ST3	2.5e-08	1.52977		TRPM3	1.83e-11	0.798071		RHD	1.15e-08	0.661876		ANKRD45	3.42e-13	0.932264		DPYD	4.65e-26	1.23968
MAGI1	6.32e-22	1.08228		MAGI3	2.12e-07	0.611964		GABRG1	1.37e-05	1.52872		JAG1	3.49e-08	0.794665		SERPINF2	3.16e-15	0.660823		GMPR	4.46e-15	0.930992		EMB	1.33e-29	1.23448
BCL11B	3.04e-21	1.07754		OSGIN2	2.12e-07	0.5563		OGDHL	1.78e-05	1.51654		DENND2A	3.68e-09	0.791525		ITIH3	5.09e-11	0.660268		VSX1	3.99e-11	0.93079		CTSZ	3.25e-26	1.23236
NUSAP1	1.5e-28	1.06754		SLITRK5	2.11e-07	1.2565		SOWAHA	1.58e-06	1.51497		MTBP	1.65e-07	0.790036		MISP	4.32e-12	0.658513		STOX1	8.31e-11	0.930066		KDELR3	8.68e-24	1.23017
CKMT1A	1.28e-15	1.06374		DUSP26	2.07e-07	1.3257		MAG	0.000637	1.51452		PCDH9	1.51e-05	0.789523		RHOXF2B	2.41e-10	0.657158		C2orf73	1.12e-15	0.929		CFD	6.37e-17	1.21834
JPT1	1.86e-50	1.06354		CNRIP1	2.06e-07	0.808503		CCKBR	5.4e-10	1.50981		B3GALT1	8.52e-13	0.787358		F2	9.03e-14	0.655782		GRM1	6.14e-11	0.92587		CLEC4D	1.78e-24	1.21275
CENPA	9.81e-27	1.06264		NTN4	1.86e-07	1.15847		SNCA	1.03e-09	1.50904		DOK5	3.49e-06	0.782612		AHSG	4.09e-09	0.655422		DYDC2	5.24e-08	0.925864		LY75	9.36e-21	1.20613
RIMS2	1.29e-18	1.05817		RUNX1T1	1.82e-07	1.19364		GRM3	7.86e-05	1.50769		TNN	1.75e-05	0.780595		SLC6A14	1.39e-09	0.654636		ARSF	1.37e-11	0.924847		RUNX1	1.46e-31	1.20312
MKRN3	1.38e-29	1.05084		PCDH7	1.82e-07	0.961494		PRKCB	2.11e-07	1.50678		PDGFC	4.53e-09	0.779507		CD1A	3.64e-09	0.654497		NR2E1	1.29e-11	0.924113		SOD2	2.03e-18	1.20305
ZNF695	2.5e-17	1.05027		NRG3	1.82e-07	0.79525		CNTNAP4	3.26e-06	1.50422		KCTD14	3.03e-05	0.778012		APOC3	2.71e-10	0.653676		GSG1L	2.63e-10	0.921456		LOXL2	7.48e-25	1.20112
TYMS	1.19e-19	1.04994		CLEC16A	1.82e-07	0.626078		PCSK2	0.000532	1.50095		ABHD17C	6.75e-10	0.767466		ZNF280A	7.23e-11	0.653481		RFTN2	7.69e-09	0.919767		FAS	1e-23	1.19997
ASPM	1.41e-34	1.04306		GCLC	1.82e-07	0.599525		ZNF365	2.56e-09	1.49861		GAB1	2.46e-08	0.76524		PASD1	5.35e-11	0.652004		CFAP53	1.49e-14	0.916886		PTGS2	6.81e-18	1.19958
HJURP	5.35e-27	1.04088		RNF165	1.75e-07	1.48567		GPR26	1.58e-09	1.49758		SOX9	2.52e-07	0.763696		PRAP1	7.68e-14	0.650623		MAEL	2.31e-09	0.915473		CXCL12	1.28e-19	1.19703
CCNB1	6.75e-25	1.04069		VAT1L	1.67e-07	1.9615		JPH3	1.25e-05	1.49584		PROX1	4.64e-07	0.760639		LIN28A	1.59e-09	0.649682		FREM1	1.51e-07	0.913532		ACP5	6.24e-18	1.19608
FANCI	2.48e-29	1.03989		ZEB2	1.66e-07	0.612242		TF	6.24e-06	1.48535		LRRTM3	4.25e-05	0.758388		SLC39A5	6.8e-14	0.648247		CCDC153	1.02e-16	0.912861		RNF149	1.04e-36	1.19448
CENPW	6.09e-25	1.03815		GNAO1	1.66e-07	0.595511		MOBP	5.35e-06	1.4841		ADGRL2	5.06e-06	0.757979		MAGEA1	2.67e-10	0.64817		CDO1	1.07e-12	0.912197		JAML	7.04e-24	1.19192
CENPK	2.36e-17	1.03631		SLC25A27	1.64e-07	0.937822		DYNC1I1	0.000184	1.48203		GLI2	2.43e-05	0.75282		TJP3	1.15e-15	0.647055		ABCD2	4.37e-13	0.91198		TCIM	5.52e-16	1.19118
ORC6	3.2e-40	1.03592		SLC25A41	1.59e-07	0.666811		CDS1	1.71e-08	1.47538		PTGFRN	1.31e-09	0.740915		APOA2	1.04e-10	0.647053		GPR88	5.46e-09	0.911496		CTSB	2.61e-44	1.18182
KIF18A	1.03e-21	1.02791		SEMA4D	1.58e-07	0.841414		GDA	1.31e-06	1.46861		LFNG	3.4e-05	0.738928		ICAM4	3.01e-13	0.645087		RGN	2.45e-12	0.909707		BCL2A1	9.14e-20	1.1801
DPYSL4	1.94e-21	1.02158		ZC4H2	1.58e-07	0.532611		DHRS9	0.000536	1.4642		TMEM158	3.77e-07	0.737525		GATA2	7.43e-14	0.643345		TTC12	1.68e-10	0.909349		CTSC	8.58e-44	1.17955
CKS2	2.98e-19	1.0206		DGKB	1.56e-07	1.08822		STXBP5L	0.00128	1.46259		LMO2	1.07e-05	0.733363		ZG16	2.27e-11	0.642877		ATP13A4	1.02e-08	0.905278		AIF1	2.4e-20	1.17852
ATCAY	6.15e-19	1.0204		DIP2C	1.46e-07	0.547003		ENPP2	0.000249	1.46206		ETV1	1.24e-05	0.731941		NOTUM	5.72e-14	0.640923		PPP1R1C	3.31e-08	0.904541		CCR2	1.99e-27	1.17828
EXO1	3.81e-30	1.017		SSTR1	1.43e-07	1.46707		SV2C	0.00013	1.46109		NEK6	2.01e-07	0.729662		CD8B	2.21e-12	0.640421		C12orf54	8.78e-14	0.902038		NABP1	2.58e-35	1.17136
SATB1	2.52e-21	1.01499		PTPRT	1.4e-07	1.10296		SHTN1	7.35e-07	1.461		FERMT2	1.36e-08	0.729614		FGF19	1.59e-09	0.639683		METTL7A	2.66e-15	0.901752		TLR8	2.41e-18	1.16624
TPX2	1.39e-26	1.01365		GOLM1	1.4e-07	0.564124		XK	0.000103	1.45319		FAM184B	6.84e-06	0.729592		TUBAL3	1.33e-09	0.638353		EPHX2	9.68e-13	0.899851		RAB27A	4.52e-39	1.16227
GINS2	6.42e-27	1.01322		ALDH2	1.37e-07	0.718248		SULT4A1	1.88e-11	1.45215		THSD1	2.08e-08	0.728787		CCL16	4.27e-14	0.637483		MYRIP	2.52e-11	0.899577		THEMIS2	3.09e-31	1.1618
CDCA5	2.71e-33	1.01159		BEX4	1.3e-07	0.653822		BRINP1	2.57e-06	1.45047		EMP3	1.08e-05	0.715368		CALML5	5.95e-12	0.63615		CCDC89	1.06e-15	0.897894		COL8A2	5.72e-25	1.16003
LNX1	2.9e-17	1.00792		GRK3	1.27e-07	0.516284		GNG3	9.36e-07	1.4499		CSPG4	3.83e-05	0.71293		ART4	5.82e-10	0.635212		SLC24A4	2.93e-09	0.895849		DSE	7.5e-42	1.15796
CCNA2	1.44e-31	1.00715		RAB6B	1.24e-07	0.682603		MCF2	5.13e-05	1.44784		ARC	4.65e-07	0.712382		AP1M2	4.08e-17	0.633635		ABCA5	7.7e-11	0.89403		RETN	6.79e-23	1.15399
PRC1	1.91e-26	0.999732		TCEAL5	1.22e-07	0.836227		VIP	5.81e-06	1.44494		PDE4B	3.72e-08	0.711346		NRG4	6.25e-09	0.632912		PLSCR4	7.98e-14	0.892488		SRGN	1.23e-24	1.15377
RAD51AP1	1.72e-28	0.998499		ACBD5	1.22e-07	0.506092		ERC2	3.98e-06	1.43771		NLGN3	1.39e-05	0.7101		EPS8L1	3.34e-17	0.630273		TMEM47	1.24e-18	0.89226		PRSS23	1.24e-30	1.15295
SLC1A1	6.05e-17	0.99781		KLRC1	1.19e-07	1.24455		BSN	3.66e-07	1.43206		DLC1	4.33e-07	0.70875		SLC13A5	3.62e-10	0.628677		EFCC1	1.74e-10	0.891158		FPR3	7.21e-24	1.14357
MTSS1	3.54e-28	0.994418		REC8	1.17e-07	0.813702		SLC32A1	2.56e-05	1.42567		GPC1	9.84e-06	0.708574		MYO1A	7.77e-12	0.626446		AMER2	8.76e-08	0.891022		SLC16A3	4.24e-30	1.14315
ERBB3	8.81e-22	0.991909		DGKI	1.14e-07	1.1975		WNT10B	7.11e-11	1.42403		SACS	3.58e-09	0.70652		GPX2	8.47e-13	0.625949		CCDC190	1.23e-16	0.890786		TNFAIP8	2.47e-31	1.1426
ECT2	2.25e-32	0.989412		GPT2	1.11e-07	0.645394		HHATL	4.91e-06	1.42244		C19orf18	8.13e-06	0.705626		KRT7	1.57e-15	0.62361		PPP1R1B	2.16e-09	0.888753		FCGR2A	7.49e-27	1.13718
PTTG1	1.13e-26	0.98821		TMEM169	1.08e-07	0.678091		NTSR2	0.001202	1.41934		GADD45B	3.67e-05	0.705375		EXOC3L4	2.72e-14	0.620044		FAM167A	1.69e-10	0.886125		OSM	6.25e-16	1.13124
PTTG2	1.76e-30	0.985565		TCAP	9.76e-08	0.695942		NELL1	0.000147	1.41792		SPRED2	8.91e-11	0.70353		CEACAM1	4.73e-10	0.619648		AKAP14	3.19e-10	0.884872		PTGER4	5.75e-31	1.1277
ARHGEF7	1.01e-18	0.985547		ZNF25	9.72e-08	0.667273		ACVR1C	1.06e-09	1.41572		BATF3	2.32e-05	0.701342		L1TD1	2.88e-10	0.619267		HOGA1	2.26e-15	0.879209		LYZ	2.7e-16	1.12437
DNA2	5.79e-35	0.984787		ATAT1	9.62e-08	0.945137		CPLX2	4.38e-11	1.41489		ITGB8	1.49e-07	0.698308		GPR157	8.19e-14	0.615193		ZNF214	2.04e-11	0.876674		ADAMTS1	9.58e-26	1.12385
KLHL35	2.77e-21	0.983314		SULF2	9.13e-08	1.01969		SLC17A6	0.000788	1.41328		ADGRE5	1.05e-08	0.697356		POU5F1	1.42e-10	0.615138		NELL2	1.94e-08	0.873515		S100A11	6.28e-35	1.12333
KIF14	5.99e-29	0.982923		BEND7	9.01e-08	0.711295		CACNG3	7.11e-11	1.41307		AFAP1L1	2.59e-11	0.692722		XKR3	3e-10	0.611912		RSAD2	2.28e-07	0.871465		TNFSF4	3.57e-28	1.11819
CDCA7	1.58e-23	0.981824		MTURN	8.99e-08	0.723744		GLS2	2.45e-10	1.4091		PCDH10	6.46e-06	0.689316		TDGF1	2.48e-11	0.611402		PPP1R36	3.17e-16	0.868509		SNAI2	1.18e-17	1.11334
KIAA1549	1.82e-17	0.979941		CADM3	8.93e-08	0.868094		CAMKV	0.00101	1.40351		PCDH17	4.25e-06	0.687998		LCN15	2.01e-16	0.610274		DLEC1	4.96e-17	0.868265		TREM1	5.82e-18	1.10763
POLQ	8.53e-27	0.976786		BCAR1	8.93e-08	0.563767		DNM1	2.76e-09	1.40054		DPY19L1	2.83e-09	0.686795		PTPRU	7.06e-09	0.610197		GRAMD2B	9.86e-17	0.866517		NOD2	1.03e-26	1.10624
MTFR2	1.76e-24	0.975575		CTNND2	8.8e-08	1.05629		ZFR2	1.38e-05	1.39808		ZNF211	1.38e-09	0.685735		MYH2	1.01e-08	0.608903		SPAG1	3.02e-16	0.866073		S100A4	9.31e-24	1.10595
RACGAP1	3.98e-35	0.974733		KIF1A	8.4e-08	0.763922		ZNF831	9.45e-08	1.39524		DBI	4.88e-06	0.683912		CD1B	9.96e-10	0.605316		CDS1	2.74e-13	0.864654		CNN1	7.43e-16	1.10577
PDE10A	1.03e-18	0.974553		RBPJ	8.4e-08	0.55352		LGI1	0.000988	1.3941		CLIP2	2.17e-07	0.683078		BSND	1.54e-12	0.600359		PGAM2	1.27e-08	0.862393		SAT1	1.05e-33	1.10442
FBXO5	1.74e-32	0.973018		DPYSL4	8.27e-08	0.950498		RGS4	5.79e-05	1.39		CDH2	1.94e-08	0.680573		CTSG	2.93e-11	0.596866		BAIAP3	2.55e-12	0.861981		SVIL	2.5e-25	1.10411
CDK1	1.31e-28	0.972489		KIAA1549	7.98e-08	1.00835		NWD2	1.28e-06	1.38699		WEE1	2.39e-07	0.678411		KLK1	6.01e-11	0.594557		FAM181A	1.19e-09	0.860738		GFPT2	6.92e-23	1.10294
KIF23	3.17e-24	0.972489		ASTN2	7.84e-08	0.730654		SRRM4	3.8e-06	1.38364		COL4A1	1.92e-05	0.670659		IL23R	6.63e-09	0.592785		EYA2	1.88e-08	0.859715		ACSL1	4.41e-35	1.10262
FANCA	1.91e-25	0.969485		ARHGAP39	7.79e-08	0.567898		HAPLN2	0.000108	1.38336		TLE2	4.15e-05	0.669531		DUSP13	9.11e-10	0.591784		DMGDH	1.1e-14	0.857387		SNAI1	9.13e-17	1.10156
HASPIN	1.01e-30	0.968714		TOX3	7.59e-08	1.38005		ARHGDIG	3.55e-09	1.38197		ARNTL	2.56e-06	0.669376		DERL3	8.56e-16	0.591566		S1PR1	4.83e-11	0.856794		THBS1	9.24e-43	1.10125
CDC6	9.31e-26	0.968304		PLEKHH1	7.48e-08	0.649663		SNAP91	1.85e-05	1.36853		CDH5	2.77e-08	0.665574		ICAM3	9.15e-10	0.589342		FBXO15	7.62e-11	0.854514		GPR84	1.43e-17	1.10078
CENPE	2.45e-26	0.960479		PPP2R5A	7.48e-08	0.580608		ATP1A2	0.004199	1.36644		ADAM19	1.76e-13	0.661928		ORM2	1.2e-08	0.589191		C4orf47	7.37e-11	0.854513		ARPC1B	1.85e-34	1.09836
KIF26A	1.61e-20	0.959323		FAM135B	7.47e-08	0.920458		PAQR6	1.48e-05	1.36632		FJX1	2.23e-05	0.661418		PRSS8	3.6e-14	0.586685		PIH1D2	1e-16	0.85313		MEDAG	5.6e-23	1.09442
TICRR	3.76e-31	0.957644		IRX2	7.46e-08	2.323		MBP	7.52e-05	1.36546		ASPHD2	4.35e-08	0.659796		TBX10	6.19e-13	0.586602		GSTM5	1.41e-11	0.851039		RCAN2	1.54e-17	1.09302
DDIAS	1.68e-30	0.955222		SLC44A1	7.42e-08	0.81002		CKMT1A	1.56e-05	1.36001		ARHGAP42	3.58e-07	0.658017		TRPM1	9.64e-09	0.585176		CFAP61	6.85e-08	0.848469		TBC1D8B	8.32e-24	1.09271
CENPJ	5.77e-34	0.952759		PLCL1	7.38e-08	0.73632		KCNA4	3e-05	1.35343		ADORA1	5.97e-06	0.65239		ASGR2	3.05e-10	0.584406		SYTL4	1.5e-11	0.845696		BNC2	4.95e-25	1.08902
AUNIP	7.43e-26	0.951343		USP47	7.3e-08	0.586939		DOK6	0.001223	1.35247		CNIH3	3.98e-05	0.651934		PKLR	1.28e-14	0.583409		RGS9	1.53e-10	0.842798		BACE2	1.74e-37	1.08851
DEPDC7	1.88e-20	0.941963		ARMH4	7.01e-08	0.801632		GRM1	3.08e-05	1.35236		NLGN4X	1.4e-05	0.646514		PLA2G3	1.22e-12	0.579652		NR3C2	2.75e-15	0.842196		C1RL	9.74e-21	1.08833
CELF3	1.28e-15	0.940552		ARFGEF3	6.82e-08	0.862736		KCNV1	1.02e-09	1.35082		MARK1	1.78e-07	0.645722		C10orf95	1.81e-14	0.579294		PNPLA4	7.2e-11	0.841804		ALPK1	6.93e-24	1.08822
PKIA	1.9e-17	0.938868		PDZD8	6.8e-08	0.558327		CHGB	0.001223	1.34677		OSBPL3	1.86e-05	0.644718		CLDN4	1.3e-13	0.578499		PAMR1	3.26e-09	0.840593		PCOLCE	5.63e-22	1.08603
MARCKSL1	2e-24	0.934606		RUFY3	6.75e-08	0.647303		CABP1	4.99e-08	1.34533		FKBP9	8.14e-07	0.644107		POTEH	1.08e-08	0.576951		SAXO2	1.5e-16	0.836089		LAIR1	2.86e-23	1.08378
KIF4A	2.22e-28	0.929429		SNAP91	6.69e-08	1.18025		PLCXD3	0.000417	1.33837		PLEKHA4	3.08e-05	0.6398		KRT15	1.97e-09	0.575179		PAX6	9.35e-18	0.833757		MCEMP1	5.22e-28	1.0831
MAST1	1.68e-19	0.926491		DPP10	6.56e-08	1.16507		HPCAL4	4.08e-06	1.33336		SPATA6	2.22e-07	0.638104		CYP2S1	8.98e-19	0.574876		GALNT3	7.2e-09	0.831873		CYTIP	5.58e-27	1.08221
POLG	9.24e-33	0.924973		LRTM2	6.47e-08	0.863507		CDH9	5.26e-07	1.33057		SATB2	1.75e-07	0.637804		ESRP1	7.76e-09	0.573053		INSL5	3.53e-11	0.831332		MSR1	1.16e-16	1.08082
ZFP69B	3.5e-28	0.924077		RGR	6.12e-08	0.532742		MFSD4A	2.8e-07	1.32487		CDCA7L	6.43e-07	0.636423		TNFRSF18	3.43e-13	0.571272		STK33	2.95e-14	0.827853		MYOF	5.85e-35	1.06913
RRM2	4.68e-19	0.920785		GARNL3	5.78e-08	0.554965		NRXN3	0.001144	1.32454		ZNF521	4.94e-05	0.633681		CDH16	5.88e-10	0.571107		ERICH3	9.41e-09	0.825937		METRNL	5.21e-35	1.06866
TFAP2A	2.36e-20	0.91775		NDRG2	5.6e-08	1.18401		HTR5A	1.6e-10	1.32139		MCC	6.15e-07	0.6272		SOAT2	1.77e-09	0.569603		CFAP43	9.04e-21	0.825183		UPP1	4.39e-22	1.06661
SAPCD2	1.17e-31	0.917196		CSNK1E	5.54e-08	0.702032		RGS7	3.06e-05	1.31689		PTPN14	8.08e-08	0.626428		GATA3	1.18e-08	0.568947		HERC6	2.33e-12	0.822728		COL14A1	3.61e-17	1.06632
PLCB4	3.78e-16	0.912311		RIN2	5.54e-08	0.681011		GFOD1	2.93e-08	1.31326		PYGL	4.32e-05	0.625559		GATA1	1.07e-11	0.568336		TPPP3	3.59e-07	0.820201		AHNAK2	8.73e-20	1.06557
ORC1	3.46e-31	0.910348		UCN	5.04e-08	0.68934		ATP8A2	2.85e-07	1.31266		DUSP4	3.76e-05	0.625067		LLGL2	2.67e-15	0.567596		CABCOCO1	1.06e-11	0.820111		AMPD3	4.66e-27	1.06392
TEDC2	2.99e-30	0.906988		ERBB4	4.96e-08	0.976622		PPP4R4	1.12e-08	1.31247		F2R	1.88e-05	0.622422		RAB25	5.54e-13	0.566525		SLC4A4	6.9e-08	0.819442		COPZ2	3.23e-22	1.05835
INAVA	4.42e-28	0.906889		CYFIP2	4.96e-08	0.729176		ANK3	2.18e-08	1.31165		TTYH3	1.75e-08	0.618728		HBE1	8.2e-10	0.563283		LRRC43	1.1e-14	0.81923		CD33	1.83e-24	1.05605
RFC3	7.35e-38	0.904828		TSHZ1	4.72e-08	0.780838		UNC13C	1.29e-06	1.3057		BICD1	1.29e-07	0.618167		F10	1.49e-10	0.561691		CLEC9A	1.55e-08	0.818893		TPM2	1.1e-20	1.05531
SGO2	5.7e-29	0.904131		FAM171B	4.71e-08	0.873578		FXYD1	0.000247	1.30196		ERI1	3.44e-06	0.617483		MRGPRX3	2e-09	0.560527		PHKG1	3.78e-12	0.817755		SELE	9.92e-23	1.05506
NLRP11	1.27e-15	0.897654		ANKRD6	4.63e-08	0.765667		TSPYL5	9.48e-05	1.29581		GLDC	7.02e-07	0.616021		CLDN6	1.22e-08	0.558746		OLFM4	1.62e-10	0.815945		CD28	4.05e-18	1.05503
RNF144A	7.02e-30	0.896031		C14orf132	4.6e-08	1.08877		ICAM5	2.45e-10	1.29514		MEX3C	8.96e-12	0.615823		TNNI3	4.73e-09	0.556082		SPAG17	5.75e-09	0.812191		CCR7	4.88e-18	1.05321
GTSE1	2.34e-28	0.895486		CXXC4	4.46e-08	1.51855		LRTM2	5.52e-09	1.2944		MYCT1	4.61e-06	0.612468		KRT86	2e-10	0.553687		CNGA3	6.11e-09	0.809986		CCDC71L	4.71e-24	1.04602
YPEL1	4.51e-34	0.895043		JPH3	4.37e-08	1.28401		CTXN3	1.89e-05	1.28479		NEDD9	2.84e-07	0.611326		C8B	6.04e-09	0.549483		SNTA1	3.32e-14	0.807346		ITGA4	8.02e-24	1.04589
FAM222A	2.8e-17	0.893167		PODN	4.37e-08	0.681104		MTUS2	1e-09	1.28446		ANXA5	1.77e-08	0.610269		DQX1	7.12e-11	0.544122		NADK2	1.83e-20	0.801787		SERPINF1	1.45e-21	1.04529
TRIP13	1.92e-28	0.892179		NLGN2	4.14e-08	0.555038		ATP2B3	4.53e-11	1.28083		PRKD1	7.7e-10	0.608363		MS4A1	1.26e-08	0.543983		ADHFE1	4.32e-12	0.801606		PROS1	3.83e-22	1.0418
RMI2	6.25e-18	0.888174		KSR2	3.9e-08	0.928222		CAMK2B	0.000351	1.28008		TRIO	1.95e-07	0.607345		MPZL3	6.56e-12	0.541456		CFAP161	5.07e-07	0.801269		SERPINB1	2.35e-25	1.03811
SRSF12	1.05e-22	0.883371		PFN2	3.73e-08	1.04993		ADARB2	2.04e-06	1.27906		HES1	8.69e-07	0.604467		FGFR4	4.51e-15	0.541163		PEBP4	2.26e-10	0.79768		SAMSN1	2.05e-18	1.03345
PARPBP	7.38e-23	0.882952		MAP4K5	3.66e-08	0.688929		RASL10A	0.000128	1.27412		ZNF114	3.48e-05	0.604357		SELENOW	6.79e-11	0.54042		AIFM3	2.01e-07	0.795625		TIMD4	5.72e-16	1.02893
KIF20A	8.34e-22	0.881042		MKRN3	3.65e-08	0.861385		PDE2A	2.16e-07	1.27185		CORO2B	3.54e-07	0.600903		CAPN13	2.29e-12	0.540327		ARAP2	7.91e-13	0.794267		SOCS3	1.15e-22	1.02851
HDAC2	4.51e-40	0.879844		SLC8A3	3.64e-08	1.12976		NAV3	0.000136	1.2718		IL12A	7.31e-08	0.598072		IRF4	3.23e-12	0.539955		NEK11	2.33e-16	0.794028		CD53	2.34e-18	1.02757
PLK4	9.53e-35	0.877964		LRRC8A	3.64e-08	0.698345		ADIRF	0.00406	1.25849		RTL5	1.67e-05	0.598012		ESPN	1.83e-14	0.537879		C1QTNF5	4.02e-11	0.78828		CST6	6.35e-18	1.02723
GPR137C	5.47e-17	0.877937		PTCH1	3.57e-08	0.662622		CCDC85A	0.000155	1.24586		RFX4	5.71e-06	0.597811		CSAG1	1.38e-09	0.536494		SLC1A2	2.47e-08	0.788017		LRRC25	1.87e-18	1.02612
RFC4	3e-30	0.871762		KIF5A	3.55e-08	0.843298		CALB2	0.000557	1.24574		TCAF2	2.27e-06	0.59247		CYP1A1	2.46e-12	0.535914		AQP1	1.49e-07	0.784845		ANXA2	2.63e-25	1.02466
DEPDC1	4.75e-16	0.871029		SORBS1	3.55e-08	0.792303		HMGCLL1	9.39e-06	1.24551		RBPMS2	3.46e-06	0.592426		IRX4	1.38e-10	0.535885		LGI4	1.53e-11	0.781866		CCN1	8.41e-17	1.02235
HMGB2	7.96e-27	0.870927		SYNE1	3.52e-08	0.650743		SLCO1A2	0.00015	1.24204		EXTL3	4.76e-10	0.589068		HYAL1	4.7e-12	0.534766		SAMD9L	4.71e-09	0.780103		MME	6.51e-16	1.01992
NCAPH	6.09e-32	0.863649		SGK3	3.44e-08	0.665587		HS3ST4	3.11e-09	1.23429		TRAF6	1.75e-10	0.588608		CAMSAP3	3.09e-10	0.534493		FMN2	7.3e-13	0.780081		NPC2	1.06e-30	1.01758
ATAD5	2.72e-37	0.863472		TAL1	3.15e-08	0.530194		SRCIN1	2.01e-06	1.23373		ZNF227	1e-07	0.588549		CPNE7	1.79e-10	0.533155		KIAA0319	3.33e-11	0.779517		CMTM7	6.83e-34	1.01703
CKAP2	1.23e-29	0.862799		PHLPP1	3.07e-08	0.899916		C1QTNF4	8.41e-06	1.23172		LAMC1	7.83e-06	0.588386		NUP210L	6.34e-10	0.533069		IL17D	5.33e-10	0.777672		PLIN2	1.89e-17	1.01551
MYBL2	2.84e-29	0.861078		ZBED3	3.03e-08	0.786217		STXBP6	1.23e-05	1.22927		DPYSL5	1.69e-06	0.587826		IL37	3.27e-13	0.532209		FGF1	6.15e-11	0.775654		BDKRB2	5.32e-23	1.01372
ARHGAP11A	1.97e-25	0.85875		ARHGAP31	2.99e-08	0.777721		GREM2	1.94e-10	1.22701		ZAR1	4.29e-05	0.587797		FAM178B	2.07e-12	0.530994		SLC27A6	1.28e-07	0.774071		TLR2	2.54e-20	1.01242
RAD54L	6.99e-30	0.858253		LRRC8B	2.78e-08	0.737229		ALDOC	0.000109	1.22583		FGFRL1	2.94e-07	0.58703		SFN	1.17e-11	0.530361		TGFB2	5.26e-08	0.773821		CYBB	1.21e-21	1.01222
PODXL2	1.47e-20	0.856595		YPEL3	2.68e-08	0.513801		SNCB	2.06e-08	1.22538		ZNF471	4.29e-06	0.585144		CREB3L3	9.8e-11	0.530044		EDNRB	2.99e-07	0.772746		TCIRG1	4.52e-36	1.01028
SUV39H2	5.64e-36	0.855961		FYN	2.35e-08	0.656913		NEURL1	2.45e-10	1.22436		LHFPL6	1.63e-05	0.583603		CYP2F1	1.02e-10	0.52983		THBS4	1.43e-07	0.76988		WWTR1	3.39e-28	1.00786
RNF122	3.54e-16	0.85471		NMNAT2	2.3e-08	1.25855		RAPGEF5	1.85e-05	1.22408		GNG7	8.87e-06	0.580058		MUC16	1.6e-10	0.529142		DIPK1C	2.04e-07	0.769495		IL21R	1.06e-21	1.00729
B4GALNT1	8.63e-17	0.847962		KANSL1L	2.3e-08	0.543057		ADAD2	4.77e-08	1.22353		NOVA1	2.05e-05	0.579163		PKN3	4.39e-16	0.52872		EFCAB6	4.31e-13	0.765958		MFAP5	1.93e-17	1.00606
DNMT3B	1.56e-21	0.84703		FGF13	2.27e-08	1.68951		S1PR5	1.64e-06	1.21593		RASGRP1	3.67e-06	0.578705		FBXL19	3.03e-11	0.527471		SKIDA1	1.35e-09	0.764675		FBP1	4.8e-21	0.999126
HMGB3	8.03e-36	0.846436		SGMS1	2.18e-08	0.690015		ANXA3	3.9e-05	1.21358		PSRC1	2.44e-05	0.577913		MAGEA12	8.5e-13	0.527136		RFX2	1.54e-19	0.762032		FBXO32	2.16e-17	0.998455
ODC1	2.66e-29	0.844569		PATZ1	2.11e-08	0.513634		CYP4X1	2.76e-09	1.21172		DPY19L3	5.86e-14	0.5766		SERPINB5	1.14e-09	0.526413		RFX4	3.41e-17	0.760649		INHBA	1.06e-20	0.99426
EZH2	3.18e-27	0.841236		CALCRL	2.02e-08	1.32047		WSCD2	3.36e-10	1.20953		FAM3C	1.92e-06	0.576412		TEX19	1.14e-08	0.524951		AHCYL1	6.5e-12	0.759834		CDCP1	4.26e-29	0.993837
C5orf34	1.82e-24	0.840406		STH	1.91e-08	1.03076		PPFIA2	0.002153	1.20761		SCRN1	5.5e-07	0.575214		PSG6	3.09e-09	0.524314		MEGF10	1.18e-14	0.758704		COL6A2	3.27e-21	0.992632
GNG2	2.91e-26	0.836956		GSE1	1.9e-08	0.805734		PTPN5	5.26e-07	1.20599		KBTBD2	5.12e-12	0.574144		SCGB3A2	3.2e-09	0.524023		KBTBD12	1.13e-08	0.756249		HCLS1	1.54e-25	0.990994
PRIM1	1.04e-27	0.836084		SH3BGRL2	1.9e-08	0.634509		CA4	4.71e-05	1.20426		ZNF112	2.92e-07	0.574036		LTB4R	1.16e-12	0.523771		ECHDC2	3e-10	0.755081		PTPRC	9.58e-22	0.989072
CDC20	1.82e-24	0.835623		SHD	1.88e-08	1.56735		TPD52L1	2e-05	1.20366		ELN	3.13e-05	0.573982		TNFSF9	3.91e-13	0.522745		PON2	4.32e-12	0.753626		RNASE6	1.07e-18	0.988458
ZWINT	1.46e-34	0.834787		MCF2L2	1.81e-08	0.592431		PTPRR	0.000403	1.20237		TMEM131	1.13e-09	0.571804		GRB7	7.43e-14	0.52242		ANGPTL1	4.94e-07	0.750367		FN1	5.52e-29	0.986863
FOXM1	3.47e-21	0.830774		LPIN1	1.78e-08	0.576858		MYT1L	4.01e-06	1.19707		SH3PXD2B	7.7e-09	0.569196		CHRM4	3.31e-18	0.52225		SCUBE2	3.6e-07	0.747933		RAB11FIP1	4.41e-32	0.985004
DBF4	1.76e-20	0.827537		LUZP2	1.62e-08	2.75536		CLCA4	3.26e-10	1.19632		ZNF772	2.94e-08	0.567138		BIK	7.7e-10	0.521104		SPEF1	8.84e-19	0.745388		COL15A1	1.88e-27	0.984459
STIL	4.68e-25	0.822317		TSPYL2	1.61e-08	0.648271		FSTL5	4.29e-06	1.19494		PXYLP1	4.78e-06	0.566953		APOF	1e-08	0.52108		ANK2	2.24e-12	0.74426		CD72	1.71e-20	0.984068
IGFBPL1	9.36e-22	0.822112		SLC1A1	1.5e-08	1.09472		RBFOX3	5.4e-10	1.19434		OSBPL10	7.71e-06	0.56287		SPANXC	1.13e-08	0.52058		CA4	1.15e-08	0.743679		MVP	1.74e-28	0.98383
FAXC	1.09e-22	0.819946		SYNPO2L	1.48e-08	0.664034		IL1RAPL1	0.002515	1.19067		MRC2	3.07e-08	0.561927		ATAD3C	7.98e-10	0.519667		DCDC1	1.52e-14	0.740356		GLT8D2	1.01e-17	0.982718
TRAIP	1.85e-36	0.818072		PAG1	1.44e-08	0.654774		DAO	0.000322	1.19038		GJA3	2.23e-05	0.561278		OR51I1	2.01e-12	0.519346		ZIC2	3.99e-08	0.739082		LAPTM5	1.39e-21	0.982378
CLASP2	6.07e-24	0.815412		CPB1	1.41e-08	0.609434		KLHL1	1.95e-05	1.18701		ZNF615	9.07e-08	0.561222		KRT13	2.95e-09	0.518025		NPAS3	3.78e-07	0.739007		CD68	9.19e-24	0.977275
FIP1L1	3.53e-17	0.80886		PHACTR3	1.35e-08	1.6494		RTN4RL1	3.98e-13	1.18194		SLC35D1	3.56e-07	0.560185		RDH13	5.54e-13	0.517662		ADCYAP1R1	2.24e-10	0.736746		ABCA13	8.7e-19	0.975339
AURKB	1.21e-33	0.801809		MYCL	1.29e-08	0.564516		BEX2	0.00019	1.18019		SEMA6A	1.37e-07	0.559956		HPN	3.36e-10	0.517006		TEKT2	6.28e-12	0.736262		NDRG1	5.11e-17	0.973981
CENPM	9.47e-23	0.798992		TNNI3K	1.17e-08	0.960706		NPM2	3.49e-06	1.18006		GRIA4	1.74e-05	0.558263		IL2RG	9.24e-12	0.516448		GPR75	3.47e-14	0.734857		MAN1A1	3.94e-35	0.973879
CHML	5.99e-25	0.795014		TIMP3	1.15e-08	0.909419		DAAM2	0.001836	1.17922		ZNF599	3e-06	0.552139		PRDM9	4.7e-10	0.515845		CTSO	3e-10	0.730189		CD109	7.99e-21	0.968626
POLE2	2.38e-16	0.794415		VSX1	1.13e-08	1.25265		KIAA1107	1.16e-06	1.17839		STK17A	5e-06	0.550427		TEX36	1.15e-09	0.514252		GBA3	6.27e-14	0.729951		TNFAIP3	9.79e-37	0.968271
SMC2	1.2e-20	0.793768		LRRTM1	1.13e-08	0.944758		CNTNAP2	1.29e-06	1.17692		STIM2	1.44e-07	0.550142		LARGE2	1e-12	0.511958		GATM	3.47e-07	0.72656		TLR1	2.55e-19	0.963791
VRK1	1.21e-31	0.792865		USH1C	1.04e-08	1.02239		NKAIN2	4.29e-06	1.17639		CRY1	4.51e-07	0.549754		HGFAC	1.79e-10	0.510121		CCDC40	2.27e-14	0.725414		CNN2	5.79e-27	0.962368
IGSF9	4e-18	0.792597		GLIS1	1.04e-08	0.984215		CDH8	6.43e-07	1.175		RHPN2	6.79e-06	0.548515		RNF39	4.57e-19	0.509648		RIBC1	2.08e-18	0.724663		SLC39A8	5e-28	0.96227
TET1	6.31e-19	0.792339		NTRK2	1e-08	1.36807		ABHD12B	1.07e-06	1.17483		ATP2B1	1.08e-05	0.544239		FBXL8	5.99e-09	0.509484		GDPD2	8.61e-09	0.723766		IL4R	7.29e-44	0.962254
KIF11	4.41e-36	0.79026		TMCC2	9.84e-09	0.60221		PPP1R1A	0.001633	1.16872		ZNF441	1e-05	0.54329		FUT5	8.18e-13	0.509441		ACMSD	5.73e-08	0.72022		TAGLN	1.13e-16	0.960763
UBE2S	1.33e-24	0.789669		KLRC3	9.73e-09	2.05883		LRFN2	4.12e-06	1.16865		EFNB2	2.52e-05	0.538908		SSX2	2.02e-13	0.508012		NDRG2	5e-07	0.718349		SQOR	6.62e-23	0.959671
NKD1	1.89e-16	0.789308		PCDH11Y	9.18e-09	1.18981		ST6GALNAC5	0.003205	1.16818		TMEM67	3.58e-05	0.538043		TMC4	7.28e-15	0.507898		LCA5L	1.1e-13	0.717306		STEAP3	2.09e-22	0.959199
CTPS1	2.71e-33	0.787979		GRHL3	9.01e-09	0.997773		GJB1	5.15e-05	1.16767		ZNF433	7.54e-06	0.535477		LAD1	6.6e-13	0.507649		BMPR1B	1.01e-19	0.716897		PLS3	7.11e-19	0.957786
PTBP2	7.17e-22	0.78258		ADHFE1	9e-09	1.0408		RGS20	0.002822	1.16632		GALNT4	5.25e-10	0.535096		SMAD6	1.08e-12	0.506518		CMYA5	4.47e-07	0.716749		CTSS	1.36e-21	0.955161
PIK3R3	3.35e-21	0.779224		FADS2	8.67e-09	0.783213		PNMA5	8.9e-08	1.16558		FAM131B	3.97e-07	0.533315		PTK6	6.07e-15	0.50643		MORN3	7.57e-19	0.715512		MMP19	2.88e-25	0.955149
DPF1	5.57e-22	0.778445		LRRTM4	8.47e-09	1.29782		SLC30A3	1.58e-09	1.16535		ZNF17	1.96e-10	0.532197		PIAS4	2.6e-12	0.505965		CSRP1	5.71e-09	0.713917		EGFL6	2.84e-20	0.954434
NT5DC2	9.77e-18	0.777096		SMAD9	8.21e-09	0.857118		CPEB3	1.42e-06	1.16511		FAM126A	6.49e-07	0.531024		ROMO1	1.01e-11	0.505962		PLEKHG1	2.16e-09	0.713698		IL13RA1	4.39e-32	0.953686
TEDC1	3.84e-27	0.774109		KLRC2	7.59e-09	2.70151		VSTM2L	3.93e-05	1.16181		CLDN12	8.43e-10	0.529229		CARD11	1.19e-10	0.504133		SLC6A1	4.78e-08	0.713587		KCNN4	2.78e-18	0.953015
CENPN	7.77e-26	0.772612		DIAPH2	7.49e-09	0.614362		LILRA4	0.000784	1.15936		ZFP28	3.83e-07	0.525601		PKMYT1	1.95e-12	0.503912		NOX3	1.5e-11	0.712572		NCF2	3.91e-20	0.948974
PAFAH1B3	1.04e-22	0.769182		DACH2	7.17e-09	1.53935		HOXD1	0.000757	1.15545		ZNF790	5.95e-08	0.52498		SYNE4	2.06e-09	0.502559		HERC5	4.71e-09	0.712107		FYB1	8.11e-19	0.944439
ERCC6L	1.9e-19	0.767926		LIMS2	6.58e-09	0.87724		C1orf115	1.46e-08	1.15027		DOCK6	1.88e-05	0.523439		CALML3	1.98e-09	0.502357		CST3	9.69e-08	0.712045		C6orf141	5.82e-16	0.944258
FAM117B	4.88e-39	0.767374		FBH1	6.54e-09	0.617801		CES4A	1.07e-09	1.14905		FBXO17	4.61e-05	0.52343		PGC	9.1e-12	0.501623		RSPH14	2.75e-13	0.707729		CPD	1.69e-30	0.943941
PCLAF	1.25e-15	0.761124		VWC2	6.51e-09	2.31542		WIF1	0.000128	1.14733		NLK	3.58e-09	0.522278						PPIL6	2.15e-15	0.705649		DAB2	7.42e-37	0.94327
LRCH2	1.25e-19	0.757904		MTSS1	6.51e-09	0.874792		HS3ST5	0.001525	1.14726		EPDR1	2.81e-05	0.521374						CFAP45	1.59e-07	0.704581		CAST	5.92e-37	0.940387
KDM1A	1.82e-29	0.757485		NTNG2	6.36e-09	1.04698		CAMK1G	4.38e-11	1.14319		EHD2	7.73e-06	0.520445						IQCG	1.25e-12	0.703652		MILR1	3.33e-22	0.940347
GSTA4	9.74e-24	0.757125		PRSS35	6.22e-09	1.65974		BAIAP3	6.83e-05	1.14233		AGAP1	2.44e-05	0.517126						S100A13	3.53e-08	0.703599		IL15	2.77e-19	0.940153
CDT1	1.49e-25	0.755499		AKAP1	5.81e-09	0.526172		RIMS2	9.82e-05	1.13851		CLIC4	1.63e-05	0.517026						FANK1	7.1e-09	0.699935		SPHK1	3.33e-18	0.939594
AURKA	1.28e-25	0.752402		LARGE1	5.57e-09	0.709594		ANKS1B	0.00182	1.13519		PLEKHF2	7.62e-07	0.515004						VWA3A	9.55e-14	0.699393		CXCR4	4.9e-20	0.939271
ZNF519	4.97e-21	0.752373		FBXW4	5.56e-09	0.582922		OLFM3	3.39e-05	1.13053		CDC42EP4	3.89e-05	0.514951						INTU	3.54e-10	0.69926		PODNL1	3.09e-29	0.937468
CCNG2	1.82e-22	0.748969		NET1	5.47e-09	0.977461		EPHB6	2.45e-09	1.12881		RNF157	5.93e-07	0.514363						DNAI2	5.36e-08	0.697104		ENTHD1	2.93e-17	0.933913
CCDC150	3.69e-18	0.746446		ADGRL3	5.47e-09	0.949846		SOHLH1	5.52e-09	1.12659		SLC27A3	1.14e-05	0.510313						MAP1LC3C	5.49e-10	0.694203		SLC16A10	7.82e-21	0.932915
CEP44	5.36e-25	0.744398		PDK4	4.96e-09	1.27929		TMEM266	8.42e-08	1.12599		MEIS1	6.89e-06	0.509197						NEB	3.14e-07	0.694025		ITGB2	2.84e-23	0.932018
C18orf54	1.19e-30	0.744022		KCTD16	4.91e-09	0.966388		ST8SIA3	0.004086	1.12503		CD82	4.38e-05	0.50573						MX1	8.66e-08	0.69328		MS4A6A	5.15e-17	0.930566
MMP15	5.18e-21	0.741856		ZMYND11	4.74e-09	0.641075		CACNG2	1.36e-05	1.12489		ZNF558	2.5e-08	0.501122						ZMAT1	1.94e-09	0.692151		SDC1	5.38e-28	0.93025
TMPO	2.96e-31	0.739355		SSTR2	4.45e-09	1.042		C1QL3	1.06e-09	1.12188		ZNF20	4.1e-06	0.50056						EVA1C	4.46e-12	0.691799		LILRB3	3e-24	0.92913
FANCG	2.06e-26	0.737717		DLG5	4.42e-09	0.619002		SLC1A2	0.000721	1.12146		PGAP1	1.49e-05	0.500529						DDX60	2.31e-10	0.690726		LAYN	1.45e-23	0.92839
SLC2A13	1.43e-15	0.737121		CYTH1	4.4e-09	0.695521		NMNAT2	0.001276	1.12026										GLIPR1L2	5.4e-10	0.689998		DUSP1	2.6e-22	0.928071
UBE2E2	1.37e-15	0.732541		LRCH2	4.3e-09	0.799974		CRTAC1	0.002008	1.11946										NDRG4	3.35e-09	0.689598		FKBP11	6.7e-24	0.926594
SMC4	9.11e-24	0.726912		ATP6V1G2	4.29e-09	1.16565		MYRF	0.000214	1.11543										C9orf116	3.65e-14	0.689426		OLFML2B	1.8e-26	0.922187
MCM2	6.04e-23	0.725001		ID4	4.2e-09	1.24009		KIAA0319	3.76e-05	1.11425										LIFR	2.81e-10	0.689185		RBM47	1.61e-26	0.92107
FAM110A	1.02e-28	0.724718		MTPAP	4.13e-09	0.574267		ZDHHC11	0.004745	1.11424										SLC1A3	1.57e-12	0.68902		CEBPD	3.66e-17	0.920075
POC1A	2.65e-21	0.724665		PRSS55	3.94e-09	0.869774		STEAP2	0.000275	1.11042										ACSL6	1.39e-12	0.687787		TRIM38	3.78e-23	0.919042
E2F2	7.72e-37	0.722334		KCNN3	3.65e-09	1.15347		HHIP	0.000918	1.107										DNAAF1	5.27e-08	0.687126		IFITM2	3.55e-19	0.916651
NSD2	1.31e-30	0.721324		SYTL4	3.29e-09	1.15365		MAP7	2.03e-07	1.10641										C2orf15	1.34e-13	0.685124		P4HA3	7.68e-31	0.916593
CDC25A	4.76e-30	0.720207		ZNF248	3.16e-09	0.659234		C11orf87	0.004691	1.1039										ITGB4	5.93e-08	0.684018		HPS3	3.91e-17	0.916017
TROAP	4.87e-31	0.71925		CLASP2	3.04e-09	0.789332		PAIP2B	2.06e-05	1.09901										SH3BGR	1.31e-07	0.683783		LGALS1	1.58e-21	0.915084
MASTL	5.39e-23	0.718198		CALN1	3.04e-09	0.772026		CA11	1.58e-09	1.09723										ZNF396	5.12e-18	0.677499		STAT6	3.2e-24	0.913671
ATAD2	3.52e-30	0.714066		RASSF4	2.77e-09	0.939484		GAL3ST1	0.001937	1.09532										KCNN3	1.46e-07	0.676762		FNDC3B	2.65e-41	0.912551
CHTF18	1.09e-19	0.713757		MSTN	2.59e-09	2.2447		GJB5	2.69e-09	1.09383										MAPK10	2.17e-07	0.674744		CAVIN1	2.11e-20	0.912233
SH3BP4	5.04e-28	0.712243		EHD3	2.59e-09	0.74423		MAP7D2	7.18e-10	1.09341										ZNF521	6.92e-10	0.673444		RDH10	1.28e-17	0.911845
TBPL1	9.53e-21	0.707277		PAIP2B	2.46e-09	1.04346		RFPL2	7.35e-05	1.0934										NAT2	3.9e-08	0.671176		TBC1D8	2.55e-23	0.91131
E2F1	3.99e-24	0.707006		SEMA4G	2.39e-09	0.508936		SNCG	1.08e-10	1.09169										GSTM3	9.1e-11	0.670587		PROCR	3.6e-21	0.910893
DBN1	4.4e-23	0.705716		NCKAP5	2.35e-09	0.867862		SEC14L5	1.51e-07	1.0894										MAK	6.36e-15	0.670577		PHLDB2	7.89e-26	0.910434
FSD1	1.49e-19	0.703629		MTHFD2	2.31e-09	0.863318		KLHL32	0.00048	1.08734										ITGB8	7.51e-13	0.670434		STC1	4.15e-27	0.906388
ZNF738	2.88e-32	0.703473		CLCN6	2.23e-09	0.75414		KSR2	1.03e-05	1.08578										GLI2	1.33e-07	0.669701		PLP2	3.57e-18	0.903572
ADD2	3.79e-17	0.703264		ATRNL1	2.19e-09	1.32498		PPP1R1B	0.002599	1.0833										SLC18B1	1.67e-12	0.669383		MAN2A1	1.47e-30	0.90278
BEND3	1.87e-24	0.702728		ZMIZ1	2.03e-09	0.520925		TSPOAP1	9.89e-05	1.08056										HDC	2.58e-07	0.668952		ARHGAP30	1.37e-24	0.900832
ITGB1BP2	1.36e-16	0.699351		RTN1	1.96e-09	1.0268		CACNA2D3	7.24e-05	1.07886										SLC25A18	2.69e-07	0.667397		ARHGAP9	4.88e-25	0.897586
BCOR	1.48e-31	0.697586		ARHGEF10L	1.91e-09	0.801468		PAQR8	2.8e-06	1.0725										UBQLNL	4.39e-08	0.666301		MLKL	7.73e-40	0.896683
CDCA2	2.92e-24	0.695056		UGT8	1.9e-09	1.76469		KCNS1	3.92e-06	1.07176										ZC2HC1C	2.06e-20	0.663265		IL4I1	9.43e-16	0.895063
MYCN	8.99e-26	0.692951		GRIK2	1.9e-09	0.995904		PYGM	0.0003	1.07113										WDR38	6.37e-17	0.663044		LCP1	1.22e-33	0.891696
MMS22L	8.13e-29	0.691053		ADCY2	1.73e-09	0.979785		KIF5A	9.99e-07	1.07108										MEIG1	4.56e-08	0.661798		RHBDF2	2.97e-24	0.890295
XRCC2	1.44e-22	0.687393		VPS51	1.67e-09	0.553654		TDRD9	0.000818	1.06909										RAB36	5.55e-08	0.655483		NCKAP1L	1.51e-23	0.88285
CFAP20	7.27e-29	0.685521		SIRT2	1.58e-09	0.816817		SLC31A2	0.000406	1.06841										TMEM67	2.4e-13	0.65533		SLFN5	8.69e-19	0.882838
MYBL1	2.98e-23	0.680738		ZDHHC22	1.46e-09	1.00359		DNAJA4	9.03e-06	1.06722										MLF1	6.14e-11	0.653581		TMEM37	8.78e-23	0.88216
FANCD2	3.44e-31	0.679392		SOX6	1.46e-09	0.931321		REPS2	0.000745	1.06449										DNAAF4	6.39e-14	0.653415		SYK	1.26e-22	0.880877
ZNF239	1.56e-17	0.678716		AKT3	1.38e-09	0.728962		ATRNL1	0.002261	1.06293										MFSD4A	3.65e-08	0.652626		ANPEP	3.57e-27	0.87994
RNFT2	6.33e-18	0.677926		TRERF1	1.37e-09	0.618171		CDKL2	5.91e-05	1.06222										PHYHD1	5.12e-09	0.651394		CTSL	5.73e-28	0.879388
RAP2A	8.48e-18	0.677436		SORCS3	1.29e-09	1.52122		SNPH	1.07e-06	1.06099										CAMK2G	2.46e-15	0.651336		MDFIC	9.44e-16	0.878933
FEN1	1.95e-21	0.675646		SYT6	1.28e-09	1.19984		SHANK2	2.31e-05	1.06035										CCDC110	7.01e-13	0.651262		STRA6	6.81e-18	0.87704
SKA1	7.04e-22	0.675607		GPR17	1.21e-09	1.60732		ARPP21	0.000351	1.05954										KNDC1	4.22e-11	0.650452		ARHGAP45	5.83e-19	0.876098
ZNF286A	3.51e-28	0.672714		GBP7	1.21e-09	0.666012		CNTN2	0.000493	1.05813										C17orf97	1.09e-11	0.649808		MCTP2	5.57e-20	0.875239
MAD2L2	7.3e-21	0.67257		PARD3	1.17e-09	0.671276		CAMK2G	7.83e-09	1.05497										SPA17	3.78e-12	0.649613		ACTA2	6.8e-18	0.875149
TK1	3.79e-17	0.670386		DGCR2	1.17e-09	0.557897		NEUROD2	9.93e-06	1.05398										RIPOR2	1.68e-09	0.649557		DDR2	8.89e-17	0.873802
ANKRD13B	1.06e-17	0.66886		KAT6B	1.16e-09	0.640576		KIAA0513	5.55e-13	1.0516										BOC	5.1e-10	0.649423		ITGA5	4.54e-39	0.872148
TOP2B	1.15e-19	0.667986		TMEM100	1.01e-09	1.64411		IPCEF1	1.63e-08	1.05039										FAM107A	1.9e-08	0.648218		HGF	2.05e-16	0.872017
HELLS	1.02e-20	0.667015		TTYH2	9.98e-10	0.863007		FAM81A	9.39e-06	1.04784										GYG2	2.49e-07	0.646596		SLIT3	1.81e-17	0.871778
VAX2	1.3e-15	0.666607		ATCAY	9.14e-10	1.13979		GJC2	1.33e-05	1.04739										IQCD	1.5e-13	0.646396		CARD6	5.6e-19	0.871388
BZW2	2.71e-18	0.665321		ATOH8	8.92e-10	0.809899		ATP6V1G2	0.000579	1.04629										CADPS2	3.46e-07	0.646121		SIGLEC7	2.67e-26	0.871171
RAB3A	2.03e-19	0.664348		PKNOX2	8.79e-10	0.96218		DIO2	0.000604	1.04533										KATNAL2	8.51e-11	0.64469		BTBD11	1.46e-15	0.870734
USP49	6.86e-17	0.66353		ELMO1	8.7e-10	0.707833		BHMT2	0.003631	1.04209										RAET1G	8.69e-11	0.644589		IRAK3	1.06e-18	0.870195
TMEM169	2.55e-17	0.66264		BCL7A	8.7e-10	0.593098		FRMPD4	4.07e-08	1.04134										BCO2	2.57e-09	0.644471		VAV1	4.42e-20	0.87011
LAPTM4B	1.73e-17	0.661674		CNTNAP5	8.19e-10	1.28723		FGFR3	0.004529	1.04106										PAQR8	2.74e-10	0.643919		DENND2D	6.73e-16	0.869776
CEP135	2.54e-17	0.66155		JAK1	5.06e-10	0.595028		FEZF2	7.82e-05	1.04099										ARNTL	1.58e-10	0.641808		VAMP8	2.54e-20	0.869187
HSF2	3.56e-22	0.660247		MICU1	4.67e-10	0.610236		PEBP4	0.000497	1.0369										CCDC121	7.44e-15	0.641305		LIF	6.27e-25	0.86655
ZNF492	3.17e-31	0.659902		TKTL2	4.35e-10	0.655588		ASPHD1	0.000164	1.03572										HVCN1	2.76e-12	0.640854		SLC20A1	3.85e-22	0.866368
RNASEH2A	2.44e-21	0.659683		FBXO21	3.89e-10	0.583304		CAVIN2	0.001012	1.03229										BBOF1	1.31e-13	0.640402		CD14	2.35e-18	0.863381
CDK5R1	6.54e-25	0.657474		CRTAC1	3.77e-10	1.44243		KCNJ12	8.1e-08	1.03088										TTC30B	1.88e-19	0.63915		RBMS1	3.26e-25	0.861687
SPIN4	3.37e-21	0.65695		EFHD1	3.42e-10	0.845778		EHD3	4.21e-09	1.02838										ARHGEF26	7.45e-09	0.636664		SLA	1.5e-22	0.861297
E2F3	2.65e-27	0.656118		AKAP3	3.42e-10	0.689841		RAB40B	4.52e-09	1.02762										SUMF2	1.64e-08	0.634368		CASP4	5.43e-24	0.860531
TBC1D31	5.86e-24	0.65489		IGFALS	3.2e-10	0.59865		LGI4	0.000159	1.02537										ARMC2	6.6e-17	0.634205		ADGRE1	9.72e-17	0.86044
LIN9	2.91e-26	0.653443		FAM13A	3.15e-10	0.531785		PIP5K1B	6.77e-05	1.02162										PBXIP1	1.13e-12	0.634012		C2	2.87e-21	0.859814
KPNA2	8.71e-25	0.653322		STX1B	3.14e-10	0.970933		GABRA4	0.00013	1.01885										CASQ1	1.78e-10	0.633846		SEC24D	8.6e-28	0.856472
BCL7A	2.69e-29	0.652027		PLCB1	2.95e-10	1.2121		SLC4A10	7.42e-07	1.01765										PSAT1	7.1e-09	0.633599		MXRA8	1.01e-20	0.856139
YBX1	1.49e-23	0.651745		ABLIM3	2.89e-10	0.895991		GALNT17	7.7e-05	1.01646										SLC7A11	4.22e-12	0.63232		CALHM2	1.82e-25	0.856122
RECQL4	2.18e-20	0.65015		ASXL3	2.49e-10	1.12382		DLGAP2	1.6e-10	1.016										IZUMO4	2.97e-11	0.632119		DOK3	1.63e-33	0.855803
MAP3K15	3e-25	0.649602		FGF12	2.45e-10	1.63368		CAMK2A	1.83e-06	1.01565										MDM1	3.3e-16	0.631794		TYMP	4.16e-25	0.855766
ZNF184	2.06e-25	0.6494		HIPK2	2.41e-10	0.996835		OR7A5	0.001065	1.01153										DHX58	1.15e-08	0.631524		LIMS1	4.85e-29	0.854425
KNTC1	3.94e-16	0.648682		SMOC1	2.37e-10	2.12837		RIMBP2	5.14e-09	1.00525										SSPN	4.92e-08	0.630996		ARHGAP4	1.39e-22	0.849764
ACVR2B	1.05e-18	0.647805		CDH18	2.12e-10	2.34582		STAR	0.000507	1.00448										JHY	1.07e-09	0.63077		RELB	5.45e-29	0.848918
CCDC138	1.39e-15	0.646982		CLN8	2.11e-10	0.68205		CPNE6	7.19e-09	1.00156										LRRC34	1.76e-12	0.629569		ALOX5	8.55e-26	0.846615
MXD3	3.02e-24	0.645448		MICAL3	1.97e-10	0.673151		SEMA4D	2.28e-05	0.992738										RGMA	1.46e-12	0.628571		HAVCR2	3.84e-17	0.845967
SPATS2	6.11e-31	0.644523		FRA10AC1	1.77e-10	0.571563		OPRK1	2.11e-05	0.988078										RIDA	1.27e-10	0.627831		MMP10	3.27e-17	0.845193
GPRIN1	1.01e-15	0.64074		GADD45G	1.71e-10	1.13512		SGIP1	0.000284	0.987034										NUDT12	1.35e-11	0.626434		IFI16	8.3e-18	0.844671
CSNK1E	9.49e-16	0.640555		DAAM2	1.64e-10	1.53843		DLG2	1.16e-06	0.984615										KLHDC8A	8.8e-08	0.626378		SHC1	8.33e-36	0.843971
CDCA3	8.83e-23	0.634058		TMEFF2	1.62e-10	2.244		RASAL1	5.52e-09	0.984515										TMEM150C	4e-10	0.624872		IL1RN	1.61e-19	0.843539
CEP170	2.35e-18	0.632295		AMOTL2	1.47e-10	1.29983		TSPAN19	0.001581	0.980716										BCO1	2.39e-15	0.624199		SLC2A3	3.85e-20	0.840813
ZSCAN16	7.88e-23	0.630945		RBM17	1.47e-10	0.574968		OCA2	0.00307	0.97767										CAB39L	5.69e-12	0.622886		LCP2	8.13e-24	0.838825
HSDL1	1.02e-17	0.630331		CPEB3	1.42e-10	1.06823		KBTBD11	0.001003	0.975368										CFAP54	5.81e-08	0.619114		COL10A1	6.64e-19	0.838737
TOPBP1	5.24e-30	0.628783		TAF3	1.41e-10	0.64072		ABCA2	1.15e-06	0.975068										TMTC2	7.33e-09	0.618843		FOSL2	4.95e-28	0.83783
PCNA	2.74e-16	0.627153		CBLB	1.39e-10	0.621689		MYRIP	0.003495	0.972236										TSGA10	6.21e-11	0.617061		RAC2	3.54e-32	0.837024
KIF2A	3.83e-21	0.626212		LRRC1	1.38e-10	0.908834		RBP7	0.002938	0.972113										MDH1B	5.08e-16	0.616205		PYGL	9.23e-18	0.836592
SLCO5A1	1.1e-19	0.62097		TNIK	1.3e-10	1.00577		HTR2C	4.14e-09	0.970997										EFHC1	1.22e-15	0.614673		VEGFC	2.78e-16	0.836258
C4orf46	2.81e-23	0.618057		YPEL4	1.24e-10	0.742744		PPP1R14A	0.000693	0.97048										CFAP69	1.71e-12	0.612911		CD248	1.1e-16	0.835778
TRMT5	2.82e-17	0.617688		ARL3	1.24e-10	0.548223		KIRREL3	0.000114	0.97032										USP2	1.8e-18	0.612374		PPP1R3B	6.96e-27	0.835333
SINHCAF	9.86e-18	0.617351		PAK5	1.14e-10	2.10654		OLFM1	0.000414	0.97004										LYPD6	8.03e-11	0.612205		FERMT3	2.02e-28	0.835047
MCM8	4.18e-19	0.616497		ANKRD28	1.12e-10	0.547011		RAB11FIP4	5.36e-08	0.969303										TMEM17	1.3e-11	0.610711		ITGB3	2.22e-24	0.83492
CEP97	7.61e-20	0.614074		DTX4	1.1e-10	0.62573		PDIA2	0.001703	0.969234										PPARGC1A	5.63e-09	0.610587		EVI2B	1.57e-16	0.833457
PPM1D	2.69e-24	0.612804		RICTOR	1.04e-10	0.641289		TPPP	5.02e-06	0.966604										CFAP47	1.47e-11	0.608394		TNFRSF1B	4.95e-31	0.832628
ZNF74	1.16e-19	0.612219		CHST9	8.23e-11	2.0448		EPB41L1	4.15e-07	0.963887										ACKR4	5.2e-09	0.608096		SLAMF8	2.42e-16	0.831293
FANCB	1.62e-20	0.612101		DNM3	7.22e-11	1.54361		ENTPD3	0.000493	0.963237										PPP1R32	2.96e-19	0.607382		SLC7A8	2.67e-19	0.828006
FANCE	3.23e-23	0.607708		ARPP21	6.68e-11	1.262		DLEU7	0.001714	0.960175										KCNN2	5.61e-08	0.606066		LGALS8	8.68e-24	0.827049
WDR62	1.38e-22	0.606357		USP43	5.27e-11	1.58577		NET1	0.000142	0.957693										IL17RB	1.22e-07	0.605931		SLC7A7	6.6e-18	0.82523
CIP2A	2.49e-19	0.606323		SEMA3D	5.27e-11	1.25734		CHD5	2.65e-08	0.953678										BCAR3	7.98e-10	0.605235		SIGLEC9	2.86e-23	0.824643
FANCC	3.32e-17	0.606055		ALDOC	4.98e-11	1.37698		KNDC1	2.44e-05	0.953467										ENHO	1.25e-10	0.604122		CD44	2.92e-17	0.82446
TEX10	2.41e-27	0.60424		ELFN2	4.61e-11	0.837564		TNNT2	3.47e-07	0.950217										FAM81A	1.06e-08	0.603998		RNASET2	1.74e-17	0.824194
TTC13	3.78e-19	0.602936		GLUD1	4.19e-11	0.740073		GPRASP1	0.000166	0.949473										ENTPD3	4.08e-07	0.603709		DYNLT3	2.43e-18	0.82273
SIAH1	5.27e-20	0.602078		LTA	4.19e-11	0.550375		CLEC2L	8.26e-08	0.947446										NMNAT3	1.37e-08	0.603442		ABCA1	6.02e-19	0.82232
PIF1	6.14e-25	0.601899		RGS9	3.94e-11	1.33492		PRMT8	2.69e-05	0.946961										RSPH10B	2.7e-10	0.601682		FXYD5	2.79e-24	0.821952
RANBP1	3.28e-24	0.601756		DNAJC12	3.71e-11	0.973792		ZNF385B	0.000136	0.94632										SPATA17	1.83e-13	0.600178		RCN3	1.91e-21	0.821241
ZBTB5	3.61e-21	0.601362		GABBR1	3.38e-11	0.854782		GPR22	0.002505	0.946022										FAM135B	7.59e-08	0.599614		STOM	2.38e-18	0.820764
SRPK1	2.09e-23	0.60019		BCR	3.29e-11	0.718247		PVALB	0.0002	0.943089										ABCC9	6.86e-08	0.599036		CACNA2D4	6.4e-30	0.818706
RMI1	6.99e-16	0.598357		MCF2	2.98e-11	1.58466		SCN2A	0.00199	0.939275										MNS1	4.69e-11	0.595605		SLCO2B1	7.54e-17	0.817934
LEPROTL1	6.28e-21	0.597676		CNTN1	2.88e-11	1.63128		ZDBF2	0.002706	0.931044										CDKL2	3.89e-07	0.594943		FTL	1.89e-19	0.81245
CHAF1A	1.59e-16	0.595387		SFTPC	2.21e-11	0.755581		SLC17A7	5.55e-13	0.930708										IFIH1	1.36e-07	0.59465		C3AR1	3e-16	0.812181
RBPJ	2.85e-21	0.592957		NAP1L3	2.15e-11	1.04332		ARHGEF7	0.000898	0.928577										SLC16A4	1.62e-10	0.592946		ANXA4	2e-23	0.810788
LBR	1.01e-26	0.592645		ARHGAP24	2e-11	0.930838		GPR62	0.0002	0.927869										CROT	8.37e-09	0.591882		GMFG	1.21e-16	0.809638
CHEK2	9.92e-18	0.590646		THRA	1.91e-11	1.08045		PPM1H	1.56e-08	0.92579										PHGDH	1.71e-09	0.59045		RHOH	7.39e-21	0.8096
GNE	3.83e-16	0.589376		JADE1	1.91e-11	0.689329		FOLH1	0.000422	0.924953										TMEM231	8.61e-20	0.590029		CCR1	2.36e-22	0.807402
ACVR2A	6.31e-23	0.587774		RASGEF1C	1.87e-11	0.744369		ZNF536	0.004912	0.924759										AR	3.49e-07	0.588699		NRP1	8.24e-37	0.807206
CLSPN	2.14e-18	0.587625		CTNNA3	1.79e-11	0.721604		SMIM10L2A	4.2e-07	0.924002										CCDC81	2.35e-13	0.588533		CATSPER1	3.17e-30	0.806409
SPDL1	6.64e-29	0.586531		SATB1	1.72e-11	1.16678		PEX5L	1.33e-07	0.921043										RTBDN	1.48e-09	0.587307		TOR4A	5.62e-23	0.805226
MB21D2	1.5e-25	0.586076		C11orf52	1.43e-11	1.03594		BOK	0.000155	0.921015										LRRC46	1.98e-16	0.584089		PLK3	4.32e-27	0.80521
PLK1	2.36e-22	0.58489		DLL3	1.32e-11	2.02391		GAST	9.45e-07	0.920769										FOXJ1	4.38e-16	0.583523		CAVIN3	6.35e-16	0.800652
TKTL2	1.82e-19	0.584586		PC	1.32e-11	0.719033		PNMA3	8.7e-07	0.920532										SIDT1	2.58e-07	0.582339		KCTD12	7.11e-16	0.800613
BRSK2	4.82e-19	0.583718		ZHX2	1.31e-11	0.661749		PLLP	0.000578	0.919663										SNCAIP	3.21e-07	0.581058		PMEPA1	1.13e-15	0.799366
DHFR	3.4e-18	0.582984		RHBDL3	1.18e-11	1.28605		RSPO3	4.61e-05	0.91865										PURG	3.41e-07	0.580601		SASH3	5.3e-16	0.795788
ZNF248	4.54e-17	0.578627		INPP5K	1.18e-11	0.997929		KALRN	5.99e-08	0.918116										MAOA	1.29e-08	0.57964		MYL9	1.41e-29	0.792673
ACOT7	8.85e-16	0.578494		TRIM8	1.18e-11	0.669899		DMTN	3.87e-08	0.917149										AQP6	2.27e-14	0.579616		CASP5	2.88e-27	0.792527
ZNRF1	1.91e-26	0.573415		IL1RAPL1	1.11e-11	1.68066		LRRC7	5.42e-05	0.915207										RIC3	2.44e-07	0.579246		LILRB2	4.72e-18	0.791966
TIMELESS	1.93e-18	0.572755		FAM110B	1.07e-11	0.889533		MAST3	1.78e-11	0.91494										TTC30A	2.11e-13	0.578396		CREG1	2.59e-19	0.791875
SEC61A2	5.98e-23	0.571721		TMCC1	1.07e-11	0.604283		SYP	1.14e-08	0.914538										GRAMD1C	4.36e-08	0.578196		FAM114A1	2.16e-33	0.790801
RPAIN	6.09e-29	0.571586		TNR	8.99e-12	0.533885		NAP1L3	0.00011	0.913227										SPAG16	2.39e-19	0.577527		IL18R1	4.72e-30	0.789295
TBC1D7	9.95e-19	0.571446		KLHL32	8.65e-12	1.37396		NDRG4	0.001012	0.908389										AK1	6.61e-13	0.576882		FES	1.34e-32	0.788832
CEP72	2.5e-21	0.571294		RASL10A	8.01e-12	1.49711		NCDN	4.88e-10	0.907504										SLC22A5	3.27e-11	0.576862		PLCG2	1.03e-18	0.785958
INTS7	1.62e-24	0.570017		MAPT	7.82e-12	0.835489		QDPR	1.05e-07	0.904602										SLC44A3	1.32e-07	0.57297		JUNB	5.87e-18	0.783001
UBE2E3	1.82e-21	0.568569		PRKCE	6.24e-12	0.521251		DNAJC12	4.4e-05	0.900288										ITGA6	5.06e-10	0.572871		TGFBR2	1.47e-44	0.782736
HAUS8	8.34e-22	0.567455		CTIF	5.95e-12	0.68361		KCNA1	0.000315	0.898193										ADCY2	1.01e-07	0.570435		SERPING1	6.37e-17	0.781321
GEN1	4.49e-16	0.565456		PDE8B	5.65e-12	1.27676		CAPN3	4.77e-05	0.898048										ITPKB	1.57e-10	0.568438		GIMAP8	1.26e-17	0.780511
FANCM	1.23e-20	0.565215		KCNH8	4.91e-12	1.91987		CDH22	0.00114	0.897931										MAP6	2.76e-11	0.567023		LTBP2	2.07e-37	0.78021
COQ3	6.34e-20	0.565209		SLITRK1	4.85e-12	1.74285		RUNDC3A	0.000221	0.897859										TTC21A	4.13e-07	0.566836		ITGB1	3.18e-35	0.777499
TMEM97	1.16e-19	0.563837		REPS2	4.38e-12	1.40211		SYN2	5.09e-08	0.897129										LRRC75A	3.07e-07	0.563823		ST3GAL1	2.21e-28	0.77748
POLR2F	1.87e-17	0.56337		NSUN6	4.26e-12	0.914413		ABLIM2	3.11e-06	0.896648										JAM2	9.31e-13	0.563717		PARVG	1.77e-20	0.775062
ZC4H2	8.8e-20	0.562075		VIPR2	3.85e-12	1.86342		MICU3	9.03e-07	0.893816										KIF9	5.04e-16	0.563283		RRAS	1.49e-27	0.774194
TRA2B	3.17e-24	0.561778		CTTNBP2	3.81e-12	1.356		CABYR	0.000905	0.8937										ELL3	1.4e-10	0.563054		TPM4	1.59e-29	0.774099
KIF22	1e-26	0.560717		GDF10	2.8e-12	1.72494		UNC13A	0.00101	0.891006										FSIP1	1.69e-09	0.560719		PYCARD	4.72e-19	0.774066
KIF4B	4.81e-26	0.558672		DSCAML1	2.8e-12	1.58095		MPP7	6.3e-08	0.890353										BBS1	9.48e-16	0.560095		C5AR1	4.02e-27	0.774035
MCM7	1.29e-26	0.555608		PDCD4	2.73e-12	0.594817		PTPRN	8.73e-05	0.887373										BCKDHB	1.18e-13	0.558617		SH3TC1	1.11e-21	0.773742
SS18L1	1.83e-21	0.554924		NEU4	2.64e-12	1.71938		SCN2B	0.000107	0.882469										CKMT2	4.18e-07	0.558572		GIMAP1	7.43e-17	0.773237
KIF21B	9.01e-18	0.553745		UBXN1	2.47e-12	0.502638		PIP4K2A	1.52e-05	0.882288										KIAA0895	1.34e-10	0.558308		TBC1D10C	2.78e-17	0.771941
PELI1	1.36e-16	0.552386		KCNAB1	2.27e-12	0.68545		CDH12	4.46e-07	0.880855										CYP4V2	1.05e-11	0.557903		RNF144B	5.1e-26	0.771665
SMC3	8.63e-16	0.551357		SHH	2.2e-12	0.736191		SGSM1	9.82e-06	0.877095										IQCH	6.37e-17	0.55697		FBLIM1	3.22e-29	0.771015
MCM6	1.35e-16	0.544866		ASB13	1.8e-12	0.554238		FAM153A	5.15e-08	0.875863										ARHGEF6	1.88e-10	0.556418		TNFAIP2	1.47e-18	0.770537
TDRKH	7.78e-17	0.544787		FAM171A1	1.79e-12	0.970434		MICAL2	1.9e-11	0.873986										DTNA	5.97e-10	0.554537		CEMIP2	8.22e-24	0.769853
HNRNPH3	5.35e-19	0.544062		FRY	1.71e-12	1.10485		KCTD16	0.000579	0.870645										CA5B	5.75e-20	0.553428		ARHGEF5	3.7e-17	0.766235
RALGPS1	5.37e-21	0.543577		KIF21B	1.42e-12	0.728881		CLTB	3.11e-09	0.870046										CAPS2	3.79e-11	0.553046		PLXDC2	6.62e-16	0.766086
SCML2	7.4e-17	0.543517		FAM222A	1.32e-12	1.19385		KLHL2	9.97e-08	0.869662										HSD17B14	5.49e-09	0.551792		CYTH4	3e-24	0.765939
BYSL	2.4e-23	0.541583		NALCN	1.29e-12	0.8037		BEST1	0.000382	0.8689										MPL	5.14e-21	0.551695		DRAM1	1.47e-21	0.765708
MSH6	7.93e-19	0.540091		C1QL1	1.11e-12	1.79885		SLC6A15	0.000786	0.868029										LRP2BP	8.23e-09	0.549774		SH2D2A	1.82e-20	0.76521
HCN3	2.27e-16	0.534596		SUSD5	9.32e-13	2.44274		RASGEF1A	0.001656	0.8667										GKAP1	8.2e-11	0.545629		HEXB	7.68e-31	0.764692
DIAPH3	9.11e-16	0.533519		NKD1	8.47e-13	1.09001		ELOVL7	7.06e-06	0.865988										TIGD4	1.37e-11	0.544791		ARHGAP18	3.91e-16	0.762385
TMEM131L	2.39e-18	0.532331		CCDC85A	7.38e-13	1.54577		MTURN	1.14e-05	0.865102										SLC22A15	5.14e-07	0.54274		GPR171	6.19e-16	0.761214
CEP152	3.72e-20	0.532043		KCNB1	6.6e-13	1.47713		CELF3	0.004364	0.861988										TGM5	2.59e-08	0.54144		CARD9	9.16e-19	0.761168
HMGN2	4.42e-18	0.531265		RAPGEF2	6.37e-13	0.719942		STX1A	4e-08	0.857297										MYOM2	4.99e-07	0.541283		SUMF1	1.29e-30	0.758994
RBM12	7.02e-17	0.52785		KHDRBS2	5.77e-13	2.15267		NECAB2	5.32e-07	0.854405										SPACA9	1.61e-09	0.539731		SLC11A1	4.19e-17	0.758005
POLR2B	2.51e-17	0.525851		ENAH	5.77e-13	0.947513		DOCK9	0.000528	0.853012										CYBRD1	6.9e-09	0.539564		TES	2.69e-27	0.757855
TCP1	2.68e-18	0.525418		USP54	5.77e-13	0.888472		NBEA	0.00101	0.852036										ACOT6	9.05e-08	0.538823		OSTF1	4.23e-24	0.75697
BUB3	1.85e-31	0.523474		RAP2A	5.74e-13	0.906503		TMEM151A	1.52e-05	0.851774										ATP1B2	7.01e-08	0.538594		IKBIP	2.37e-27	0.754395
TOMM70	6.32e-21	0.517087		SERINC5	5.64e-13	0.841029		LONRF2	0.004946	0.851538										PNMT	3.39e-07	0.537639		SH2B3	5.27e-39	0.752591
TCERG1	4.47e-22	0.51515		BMP2	5.48e-13	1.4458		ADRB2	0.003168	0.849304										CACHD1	5.24e-11	0.537366		MGAT4A	1.55e-15	0.752493
TUBB	3.12e-17	0.512257		C1orf198	5.44e-13	1.05171		KCNMB4	0.002416	0.848633										ABLIM2	3.68e-10	0.536913		TNFRSF14	1.32e-16	0.75215
HNRNPA3	6.84e-17	0.509952		FAM133A	5.4e-13	1.82878		OR2L13	4.67e-07	0.848337										KITLG	9.84e-09	0.536716		PCED1B	2.4e-20	0.752048
EXOSC2	8.82e-28	0.508262		GLUD2	4.68e-13	0.865132		DKK3	3.61e-05	0.846374										RASGRP2	2.9e-08	0.534814		TNFSF10	1.57e-17	0.751977
SFPQ	4.56e-26	0.507453		SH3GL2	4.18e-13	2.42328		HLF	4.25e-07	0.844341										DDO	1.14e-07	0.533559		SMPDL3A	3.44e-20	0.751525
PRPSAP2	2.78e-18	0.50668		CTBP2	3.75e-13	0.55254		CHN1	5.46e-07	0.842038										RAVER2	1.74e-11	0.530416		MAPK13	2.14e-28	0.749665
CEP57	2.98e-23	0.506632		SCN3A	3.72e-13	1.59308		CPLX1	1.94e-05	0.841078										IQCK	1.9e-15	0.52989		CLEC7A	2.31e-18	0.748259
PDXP	1.5e-17	0.505266		FCHSD2	2.37e-13	0.624551		KCNK12	4.42e-05	0.840908										PRMT8	1.34e-07	0.529866		ZNF217	9.82e-17	0.746818
				MYOT	2e-13	2.16791		INPP5F	5.62e-05	0.83555										CLIC5	2.56e-10	0.52966		ITPR3	1.46e-16	0.745094
				LRIG1	1.84e-13	1.16244		CBX7	1.53e-08	0.834211										CASQ2	9.39e-10	0.529389		CEACAM4	2.03e-24	0.745061
				HDAC5	1.81e-13	0.594918		CIT	0.000753	0.83351										TEKT3	2.64e-13	0.528405		ZC3H12A	9.13e-35	0.743365
				SLCO5A1	1.76e-13	0.808532		KIF6	3.53e-05	0.832942										COQ10A	1.43e-14	0.527867		CEBPE	1.14e-16	0.743212
				RIPK2	1.04e-13	0.565103		RTN4R	0.000754	0.832115										DDR1	7.47e-08	0.525933		ARHGDIB	1.34e-21	0.742986
				OSBPL11	8.13e-14	0.954952		ERICH5	0.000426	0.830672										CCDC184	2.44e-07	0.525502		ST8SIA4	7.11e-25	0.741591
				NUDT4	7.02e-14	0.838993		SSTR2	0.003343	0.826828										ABAT	2.44e-07	0.524292		MFSD1	1.86e-32	0.741124
				DLL1	5.93e-14	1.02605		KCNMA1	5.4e-10	0.82676										DNALI1	7.91e-08	0.524181		MYH9	8.71e-23	0.738983
				EPHB1	5.45e-14	2.18313		LIPE	0.000249	0.825675										CEP19	2.04e-09	0.524044		IL15RA	2.37e-27	0.738591
				CNTN3	5.27e-14	1.59451		HOOK1	0.003864	0.821931										MOK	6.91e-12	0.523824		EHBP1L1	1.18e-30	0.738457
				EEPD1	5.27e-14	1.14945		PPP1R16B	7.64e-07	0.819701										ENTPD2	5.61e-08	0.522314		CHST2	2.35e-18	0.737744
				KCNIP3	3.31e-14	1.04234		MEF2C	1.51e-05	0.816869										CCDC96	6.88e-17	0.521696		P2RY6	6e-19	0.734511
				ALCAM	2.53e-14	1.16746		CNP	6.52e-05	0.81628										MASP1	1.05e-07	0.521266		APOBEC3F	8.35e-20	0.732164
				PDE2A	1.65e-14	1.29457		ARRDC2	0.000108	0.815308										BDH2	2.11e-12	0.520823		SH3BP5	1.16e-18	0.731451
				VPS13D	9.86e-15	0.770544		CBFA2T3	0.000588	0.811839										TAS1R1	1.08e-13	0.517107		DENND3	5.4e-17	0.730489
				P2RX7	8.65e-15	1.21533		SLC25A27	0.004133	0.811665										GAS2L2	1.03e-12	0.516948		UGCG	1.19e-19	0.727398
				ABHD6	5.82e-15	0.950292		MAGEE1	0.000345	0.811079										NRG3	2.09e-07	0.516367		PTGER2	2.16e-15	0.727261
				OR4N4	4.94e-15	1.31756		KIF1A	0.000142	0.809121										WASF3	9.74e-08	0.516295		SLC25A24	1.52e-18	0.72681
				PEA15	4.62e-15	0.889475		GRIN3A	0.0006	0.807714										HYDIN	1.4e-14	0.512807		COL6A1	4.38e-16	0.726342
				SYN3	4.41e-15	0.968909		C10orf90	0.001973	0.80754										KAT2B	5.9e-09	0.512363		ST14	5.57e-20	0.724192
				GALNT13	3.11e-15	2.64666		ASIC2	1.5e-06	0.806826										SNN	2.02e-11	0.512039		OLFML3	1.21e-16	0.723951
				PCDH15	1.28e-15	1.43056		CPEB1	0.000203	0.806231										LHFPL1	3.92e-07	0.510403		FCER1G	3.25e-17	0.723284
				CASP9	7.47e-16	0.826685		SLC26A9	0.000208	0.805683										DAGLA	3.13e-08	0.510288		RUNX3	1.02e-19	0.721745
				TJP2	6.92e-16	1.16751		KIAA0930	5.65e-08	0.80565										C20orf96	1.54e-07	0.510004		MMP14	1.17e-18	0.719117
				CCSER2	6.1e-16	0.806216		SLCO3A1	0.00024	0.803904										PCYT1B	2.46e-10	0.509751		DENND1C	1.48e-21	0.717319
				AKAP6	3.62e-16	0.926194		ZFYVE21	0.000256	0.803718										MFAP3L	3.99e-09	0.509359		DEF6	2.14e-21	0.716795
				OR4N2	2.3e-16	1.6522		GALNT9	0.000952	0.8037										ADD3	1.21e-07	0.506788		NRP2	2.59e-24	0.716647
				RNF150	1.73e-16	1.45269		CYFIP2	4.71e-05	0.80295										HYKK	4.69e-07	0.506387		SYTL3	1.77e-15	0.716568
				NOG	1.4e-16	1.01789		AMPH	0.004122	0.80022										HESX1	2.92e-09	0.504884		MC1R	1.84e-17	0.715842
				REM1	7.53e-17	0.962105		MAP3K5	0.003508	0.79963										EZR	2.24e-10	0.504283		RUNX2	1.85e-38	0.715242
				PHYHIPL	3.06e-17	1.48226		TPRG1L	1.2e-07	0.798815										TPRG1	4.49e-08	0.504232		C2CD2	2.66e-18	0.71168
				CSDC2	9.2e-18	0.824999		SLC48A1	3.65e-07	0.798127										FMO4	5.97e-11	0.504026		IL10RA	1.69e-29	0.711287
				FLRT1	2.81e-18	1.35951		PRSS3	0.001278	0.797465										ZSCAN31	1.17e-09	0.5019		POLD4	1.76e-33	0.710632
				CSMD3	1.6e-18	1.12827		GLS	3.44e-08	0.796629										PRR5L	9.18e-10	0.50002		WIPF1	1.23e-40	0.709416
				GUCA2B	1.53e-18	1.34738		GABARAPL1	3.05e-06	0.796179														KYNU	2.98e-20	0.709344
				OPHN1	3.58e-19	0.914783		STXBP1	2.18e-08	0.795455														CLIC1	3.04e-17	0.709285
				MXI1	2.16e-19	1.02376		MAP1A	1.38e-05	0.794576														TRPV2	6.28e-23	0.708294
				UST	1.52e-20	1.41755		LDB3	2.2e-05	0.791017														ADAP2	1.15e-17	0.708142
				ZNF488	1.13e-20	1.59196		ADD3	0.000366	0.789801														ITGB5	9.62e-17	0.707911
				FERMT1	5.8e-21	2.31913		GSN	0.000952	0.784643														PLB1	1.54e-18	0.707895
				NCAM1	5.8e-21	1.20132		SIDT1	0.004315	0.781799														CASP7	1.19e-19	0.707358
								SPINT2	4.77e-06	0.777297														FUCA1	3.85e-20	0.706113
								SYNJ2	0.001003	0.776899														CD40	2.35e-23	0.705241
								SH3TC2	0.000266	0.775636														CSF3	1.53e-15	0.705076
								CORO6	0.000108	0.773709														ARHGAP29	3.07e-22	0.703952
								HECW1	0.001186	0.772276														ITPRIPL2	9.29e-28	0.703639
								ENOX1	0.002205	0.771635														OSMR	3.71e-16	0.702902
								ALDH2	0.000152	0.769634														MR1	1.1e-18	0.701727
								FBXO41	3.61e-06	0.767894														RAB38	1.14e-15	0.701606
								TEX29	1.33e-06	0.764582
								RIMS3	0.000125	0.762607
								GRIN1	4.54e-06	0.762464
								PNCK	8.87e-09	0.762294
								SLC22A15	0.003447	0.76041
								DBNDD2	3.56e-05	0.759191
								S100A1	0.000117	0.758016
								CAMKK1	1.42e-10	0.756433
								PLEKHH1	2.12e-05	0.750733
								ST6GALNAC1	0.001385	0.750121
								LHX6	0.000631	0.749011
								NINJ2	0.001002	0.746398
								KLK7	1.52e-05	0.745934
								DUSP8	0.002407	0.745253
								CEP170B	0.000341	0.74393
								ISLR2	0.000266	0.743147
								NAPB	5.5e-08	0.738846
								DCLK1	0.000818	0.737683
								C1QL2	0.000923	0.737388
								ULK2	0.000716	0.737035
								FRRS1L	0.000952	0.734541
								DOC2A	4.38e-12	0.734444
								TSPYL2	1.25e-05	0.733956
								TMEM59L	0.004133	0.732662
								NECAB1	0.001136	0.732541
								SYNGR3	5.72e-05	0.731729
								GREM1	9.71e-05	0.731226
								CACNB1	1.6e-10	0.729491
								LDHD	0.00024	0.72725
								TMPRSS3	0.003311	0.727145
								PNMT	0.004493	0.726158
								HTR1E	4.81e-08	0.725235
								ADAMTS8	5.26e-06	0.724831
								DOCK3	0.000977	0.723032
								PRODH	0.001846	0.722528
								FGFR2	0.000347	0.722251
								SCAMP5	0.00044	0.721499
								ATP1B1	5.91e-05	0.719969
								LGI3	4.37e-07	0.71732
								ARFGEF3	0.004775	0.716936
								PBXIP1	0.000868	0.71625
								ST6GALNAC3	0.001328	0.715472
								DNAJC6	1.64e-05	0.715065
								SAMD12	3.27e-07	0.71356
								PLEKHB1	0.000302	0.709264
								LHPP	9.73e-05	0.707532
								RASGRF2	9.39e-06	0.706432
								ITPKA	0.00267	0.70612
								NCEH1	0.001391	0.70516
								ABR	0.001012	0.704875
								APLP1	0.000315	0.704308
								SORBS2	0.003904	0.704291
								FBXW7	4.97e-05	0.702977
								GRIN2C	0.000143	0.701627
								NSF	1.3e-09	0.701225
								MATK	1.99e-05	0.700114
								NT5DC1	0.004718	0.699307
								KIF19	0.00288	0.699234
								ADRA2C	0.003675	0.698256
								PELI3	5.72e-05	0.697176
								PLCL1	0.000878	0.696447
								PSD	7.98e-08	0.695452
								GNAO1	3.01e-05	0.695044
								RAPGEF3	4.8e-05	0.68921
								AATK	1.78e-05	0.688296
								HSPA12A	3.3e-05	0.686521
								STK32C	2.82e-05	0.68525
								CPLX3	0.001492	0.684999
								PGBD5	0.000918	0.68498
								EPN3	2.78e-05	0.684484
								LARP6	3.5e-06	0.683144
								CALN1	0.000652	0.681794
								CNTN4	0.000834	0.680476
								EPHX4	0.003279	0.678895
								DNAH17	9.41e-06	0.677235
								BIN1	2.45e-05	0.676523
								ATL1	0.000164	0.673267
								HIVEP2	0.001276	0.669249
								YPEL4	0.000124	0.669164
								FAM171A1	0.002375	0.667107
								CHST1	0.00235	0.665241
								LDLRAD4	0.000143	0.665091
								PEBP1	3.73e-05	0.662674
								YWHAH	7.47e-05	0.662587
								IGIP	0.001744	0.662427
								TESPA1	0.000195	0.659094
								SASH1	0.000728	0.659079
								TBR1	0.000707	0.658394
								NPTXR	8.12e-06	0.657439
								RAB15	0.001852	0.65539
								CMTM4	3.03e-05	0.65447
								TEF	2.7e-06	0.653033
								TMCC2	2.69e-05	0.650036
								ADRA1B	2.72e-05	0.64991
								CAMK1D	8.51e-06	0.649559
								SEMA3B	0.003522	0.648787
								CDKL5	2.08e-05	0.64754
								GSTO2	0.004493	0.647329
								CRYGB	0.003921	0.647219
								CELF5	9.16e-06	0.645369
								TP53INP2	0.00189	0.64315
								PDE1B	9.51e-06	0.642972
								CDIP1	1.23e-05	0.642739
								RFPL1	6.73e-05	0.641134
								CLEC4G	0.000154	0.640815
								SH2D5	5.6e-07	0.638546
								SDR16C5	8.57e-07	0.638473
								NIPAL3	0.000328	0.638104
								BCL2	0.00189	0.633836
								STAT4	0.001054	0.632324
								SYT5	2.46e-09	0.63094
								MAPK8IP2	2.75e-05	0.62958
								TINCR	0.00119	0.629356
								TUBA8	4.58e-06	0.626928
								SH3BGRL2	0.00026	0.622152
								GABBR1	0.002505	0.619484
								RAB6B	0.002193	0.61531
								MTUS1	0.002576	0.615144
								RHBDL2	0.003321	0.614946
								EML2	0.002542	0.614018
								ARNT2	0.004086	0.6121
								FSTL4	7.62e-05	0.611718
								MFSD6	0.003173	0.610862
								PLEKHA1	2.85e-05	0.610808
								ADPRHL1	0.000775	0.610455
								B3GNT4	1.78e-05	0.609427
								CLIP4	0.001219	0.608982
								ITPR1	0.003064	0.607901
								NEGR1	0.003145	0.607176
								CDKN2D	0.000117	0.606898
								PCLO	0.000328	0.606405
								GRM5	0.000132	0.605746
								NAP1L5	0.000293	0.605233
								CDC42EP2	0.000818	0.604856
								GPR143	0.000554	0.604719
								TRIM2	0.003286	0.603114
								AMOT	0.002205	0.600091
								SLC25A41	0.002515	0.59963
								GRM7	0.003202	0.599141
								SLC45A3	0.000566	0.599119
								ISCU	1.41e-05	0.598867
								MAP6D1	0.000808	0.598379
								SCD	0.004583	0.597164
								PPM1K	0.000338	0.596834
								FNDC9	4.85e-06	0.596711
								KCNB2	4.8e-05	0.594734
								ABLIM1	0.002453	0.593612
								EMX1	0.004284	0.592833
								SYNGR1	8.73e-07	0.591847
								APBA2	0.004886	0.590157
								ADAP1	1.65e-07	0.588257
								RASGRF1	0.000131	0.587572
								GPRASP2	0.00047	0.585747
								CAMTA1	0.003294	0.585157
								RBP4	0.002077	0.583362
								RHOBTB2	0.002219	0.582755
								RTN4	0.002286	0.579016
								TCEAL6	0.001762	0.577647
								TMEM63A	0.00188	0.573855
								ADAM11	4.32e-06	0.57224
								ROGDI	9.94e-07	0.571792
								MBNL2	5.06e-05	0.570923
								GOT1	6.17e-07	0.570862
								NPTN	5.36e-05	0.570664
								ATP6V0A1	3.61e-05	0.570557
								KIF5C	0.000366	0.570492
								CNKSR2	1.75e-05	0.570418
								WDR7	1.39e-06	0.569714
								NEUROD6	0.001722	0.567362
								C2CD2L	1.92e-05	0.567311
								TCEAL3	0.002699	0.566677
								MOAP1	0.001525	0.566493
								KCNH3	0.002205	0.566221
								SGMS1	0.003754	0.566023
								RAPGEFL1	0.000197	0.565254
								BSCL2	0.000564	0.563358
								PPP1R13B	0.000827	0.562989
								BEX4	0.004059	0.562691
								INPP5A	3.64e-05	0.558882
								PLA1A	0.003604	0.557337
								SIRPA	0.00046	0.556603
								AKAP11	0.000143	0.556134
								ANKRD34A	0.000868	0.553179
								GPRC5B	0.00482	0.551809
								NUAK1	1.68e-05	0.550415
								ZNF385A	0.000665	0.548139
								IFNGR1	0.004381	0.546677
								RELL2	0.000147	0.545684
								VAMP2	3.73e-05	0.542584
								FAAH	4.87e-05	0.541759
								TEX2	0.000155	0.541019
								WFS1	0.004589	0.540633
								PRNP	3.9e-05	0.539795
								SYCE1	0.000902	0.537056
								LANCL1	0.000233	0.536456
								RAP1GAP	0.004583	0.532192
								SHANK3	2.69e-05	0.531339
								INPP1	0.000511	0.529372
								PAK6	1.35e-05	0.525323
								MDH1	1.77e-05	0.524709
								SLC9A6	3.35e-06	0.522848
								ACY3	0.003487	0.520118
								RAPGEF2	0.000952	0.518901
								WDR47	0.000716	0.517579
								CALM1	0.001167	0.51753
								STXBP5	0.000375	0.516741
								FBXO44	0.002259	0.514239
								TLL2	0.002181	0.513591
								CD99L2	0.001159	0.511425
								GABRD	2.08e-05	0.510773
								ANXA11	0.004431	0.508916
								CD81	0.003418	0.506781
								TBC1D12	0.00119	0.50531
								RTN3	0.000117	0.505305
								REEP5	0.000272	0.505206
								SPRYD7	0.002286	0.503754
								PRKCD	0.002201	0.502964
								KCNAB1	0.001048	0.501786
								PRRT1	1.79e-05	0.501567
								OPTN	0.004509	0.501398
								ATP6V1B2	1.53e-05	0.501046
								PRKCE	8.32e-06	0.500769
