# Supplementary material for: A coregulatory influence map of glioblastoma heterogeneity and plasticity
Source: NPJ Precis Oncol. 2025 Apr 15;9:110. doi: 10.1038/s41698-025-00890-0 (PMC12000621; doi:10.1038/s41698-025-00890-0)
Supplement: Supplementary file 5 — Supplementary Data 5 [file 41698_2025_890_MOESM5_ESM.xlsx]

## Sheet: Supplementary Data 5
Supplementary Data 5: Functional enrichment analysis of the DEGs (Data S4) subclasses using clusterProfiler (GO-BP). Top 100 terms shown for each class. Related to Fig. 3C.
Cluster	ID	Description	GeneRatio	BgRatio	pvalue	p.adjust	qvalue	geneID	Count
PN	GO:0007059	chromosome segregation	67/261	435/18614	1.1608e-46	3.1121e-43	2.6173e-43	TOP2A/TTK/NUF2/MAD2L1/KIF15/ESCO2/NEK2/FAM83D/CENPF/CCNB2/CENPH/MND1/SPC25/BIRC5/KNL1/MKI67/UBE2C/BUB1/KIF2C/BUB1B/NDC80/DLGAP5/OIP5/KIFC1/CCNE2/CDCA8/SKA3/SPAG5/NUSAP1/ASPM/HJURP/CCNB1/CENPW/CENPK/KIF18A/TPX2/CDCA5/PRC1/ECT2/PTTG1/PTTG2/KIF14/RACGAP1/FBXO5/KIF23/HASPIN/CDC6/CENPE/CENPJ/KIF4A/SGO2/TRIP13/RMI2/NCAPH/MYBL2/CDC20/ZWINT/STIL/CLASP2/AURKB/SMC2/KIF11/DPF1/CENPN/CDT1/AURKA/SMC4	67
PN	GO:0098813	nuclear chromosome segregation	58/261	339/18614	2.386e-43	3.1984e-39	2.6898e-39	TOP2A/TTK/NUF2/MAD2L1/KIF15/ESCO2/NEK2/FAM83D/CENPF/CCNB2/MND1/SPC25/BIRC5/KNL1/UBE2C/BUB1/KIF2C/BUB1B/NDC80/DLGAP5/KIFC1/CCNE2/CDCA8/SPAG5/NUSAP1/ASPM/CCNB1/CENPK/KIF18A/TPX2/CDCA5/PRC1/ECT2/PTTG1/PTTG2/KIF14/RACGAP1/FBXO5/KIF23/HASPIN/CDC6/CENPE/KIF4A/SGO2/TRIP13/RMI2/NCAPH/MYBL2/CDC20/ZWINT/CLASP2/AURKB/SMC2/KIF11/DPF1/CDT1/AURKA/SMC4	58
PN	GO:0000280	nuclear division	62/261	450/18614	9.9792e-40	8.918e-38	7.5001e-37	TOP2A/TTK/NUF2/MAD2L1/KIF15/ESCO2/NEK2/CENPF/CCNB2/MND1/SPC25/BIRC5/MKI67/CDC25C/UBE2C/CHEK1/BUB1/KIF2C/BUB1B/NDC80/DLGAP5/KIFC1/RAD51/CCNE2/CDCA8/SPAG5/NUSAP1/ASPM/CCNB1/CENPK/KIF18A/CKS2/TPX2/CDCA5/PRC1/RAD51AP1/PTTG1/PTTG2/KIF14/RACGAP1/FBXO5/KIF23/FANCA/HASPIN/CENPE/KIF4A/SGO2/TRIP13/NCAPH/MYBL2/RAD54L/CDC20/ZWINT/CLASP2/AURKB/SMC2/KIF11/UBE2S/CDT1/AURKA/SMC4/MASTL	62
PN	GO:0048285	organelle fission	63/261	497/18614	3.3565e-38	2.2497e-35	1.892e-36	TOP2A/TTK/NUF2/MAD2L1/KIF15/ESCO2/NEK2/CENPF/CCNB2/MND1/SPC25/BIRC5/MKI67/CDC25C/UBE2C/CHEK1/BUB1/KIF2C/BUB1B/NDC80/DLGAP5/KIFC1/RAD51/CCNE2/CDCA8/SPAG5/NUSAP1/ASPM/CCNB1/CENPK/KIF18A/CKS2/TPX2/CDCA5/PRC1/RAD51AP1/PTTG1/PTTG2/KIF14/MTFR2/RACGAP1/FBXO5/KIF23/FANCA/HASPIN/CENPE/KIF4A/SGO2/TRIP13/NCAPH/MYBL2/RAD54L/CDC20/ZWINT/CLASP2/AURKB/SMC2/KIF11/UBE2S/CDT1/AURKA/SMC4/MASTL	63
PN	GO:0000819	sister chromatid segregation	48/261	250/18614	9.6433e-37	5.1708e-34	4.3486e-34	TOP2A/TTK/NUF2/MAD2L1/KIF15/ESCO2/NEK2/CENPF/SPC25/BIRC5/UBE2C/BUB1/KIF2C/BUB1B/NDC80/DLGAP5/KIFC1/CDCA8/SPAG5/NUSAP1/CCNB1/CENPK/KIF18A/TPX2/CDCA5/PRC1/KIF14/RACGAP1/FBXO5/KIF23/HASPIN/CDC6/CENPE/KIF4A/SGO2/TRIP13/RMI2/NCAPH/MYBL2/CDC20/ZWINT/CLASP2/AURKB/SMC2/KIF11/DPF1/CDT1/SMC4	48
PN	GO:0140014	mitotic nuclear division	48/261	286/18614	7.7731e-34	3.4733e-31	2.9211e-31	TTK/NUF2/MAD2L1/KIF15/ESCO2/NEK2/CENPF/SPC25/BIRC5/MKI67/CDC25C/UBE2C/CHEK1/BUB1/KIF2C/BUB1B/NDC80/DLGAP5/KIFC1/CDCA8/SPAG5/NUSAP1/CCNB1/CENPK/KIF18A/TPX2/CDCA5/PRC1/KIF14/RACGAP1/FBXO5/KIF23/HASPIN/CENPE/KIF4A/TRIP13/NCAPH/MYBL2/CDC20/ZWINT/CLASP2/AURKB/SMC2/KIF11/UBE2S/CDT1/AURKA/SMC4	48
PN	GO:0000070	mitotic sister chromatid segregation	42/261	199/18614	1.8055e-33	6.915e-32	5.8156e-31	TTK/NUF2/MAD2L1/KIF15/ESCO2/NEK2/CENPF/SPC25/BIRC5/BUB1/KIF2C/BUB1B/NDC80/DLGAP5/KIFC1/CDCA8/SPAG5/NUSAP1/CCNB1/CENPK/KIF18A/TPX2/CDCA5/PRC1/KIF14/RACGAP1/FBXO5/KIF23/HASPIN/CENPE/KIF4A/TRIP13/NCAPH/MYBL2/CDC20/ZWINT/CLASP2/AURKB/SMC2/KIF11/CDT1/SMC4	42
PN	GO:0044772	mitotic cell cycle phase transition	55/261	467/18614	5.424e-32	1.8177e-28	1.5287e-28	TTK/NUF2/MAD2L1/CENPF/DTL/CCNB2/MELK/SPC25/CDC7/BIRC5/CDC25C/UBE2C/CHEK1/BUB1/BUB1B/NDC80/DLGAP5/CCNE2/CDCA8/CCNB1/CKS2/CDCA5/CCNA2/KIF14/FBXO5/CDK1/HASPIN/CDC6/CENPE/TICRR/CENPJ/PKIA/RRM2/ORC1/GTSE1/TRIP13/ATAD5/EZH2/CDC20/ZWINT/FOXM1/DBF4/STIL/CLASP2/AURKB/UBE2S/DPF1/CDT1/AURKA/CCNG2/UBE2E2/E2F2/CDC25A/MASTL/E2F1	55
PN	GO:1902850	microtubule cytoskeleton organization involved in mitosis	33/261	161/18614	4.2354e-25	1.2617e-22	1.0611e-22	TTK/NUF2/MAD2L1/KIF15/NEK2/STMN1/CENPH/SPC25/BIRC5/NDC80/DLGAP5/KIFC1/CDCA8/NUSAP1/CENPA/CCNB1/TPX2/PRC1/RACGAP1/KIF23/CENPE/CENPJ/KIF4A/SAPCD2/MYBL2/CDC20/STIL/CLASP2/AURKB/KIF11/AURKA/FAM110A/FSD1	33
PN	GO:1901987	regulation of cell cycle phase transition	48/261	457/18614	3.2643e-24	8.7517e-22	7.3602e-22	TTK/NUF2/MAD2L1/FAM83D/CENPF/DTL/SPC25/CDC7/BIRC5/CDC25C/UBE2C/CHEK1/CDC45/BUB1/BUB1B/NDC80/DLGAP5/RAD51/CDCA8/CCNB1/CDCA5/DNA2/KIF14/FBXO5/CDK1/HASPIN/CDC6/CENPE/TICRR/CENPJ/PKIA/RRM2/ORC1/GTSE1/TRIP13/ATAD5/EZH2/CDC20/ZWINT/DBF4/STIL/AURKB/DPF1/CDT1/AURKA/UBE2E2/CDC25A/E2F1	48
PN	GO:1901990	regulation of mitotic cell cycle phase transition	43/261	357/18614	9.9017e-24	2.4133e-21	2.0296e-21	TTK/NUF2/MAD2L1/CENPF/DTL/SPC25/CDC7/BIRC5/CDC25C/UBE2C/CHEK1/BUB1/BUB1B/NDC80/DLGAP5/CDCA8/CCNB1/CDCA5/KIF14/FBXO5/CDK1/HASPIN/CDC6/CENPE/TICRR/CENPJ/PKIA/RRM2/ORC1/GTSE1/TRIP13/ATAD5/EZH2/CDC20/ZWINT/STIL/AURKB/DPF1/CDT1/AURKA/UBE2E2/CDC25A/E2F1	43
PN	GO:0007051	spindle organization	34/261	198/18614	3.0536e-23	6.8223e-21	5.7376e-21	TTK/NUF2/KIF15/NEK2/STMN1/CCNB2/CENPH/SPC25/BIRC5/NDC80/DLGAP5/KIFC1/CDCA8/SPAG5/ASPM/CCNB1/TPX2/PRC1/RACGAP1/FBXO5/KIF23/CENPE/CENPJ/AUNIP/KIF4A/MYBL2/CDC20/STIL/CLASP2/AURKB/KIF11/AURKA/FAM110A/FSD1	34
PN	GO:0007052	mitotic spindle organization	29/261	130/18614	8.3442e-23	1.7208e-20	1.4472e-20	TTK/NUF2/KIF15/NEK2/STMN1/CENPH/SPC25/BIRC5/NDC80/DLGAP5/KIFC1/CDCA8/CCNB1/TPX2/PRC1/RACGAP1/KIF23/CENPE/CENPJ/KIF4A/MYBL2/CDC20/STIL/CLASP2/AURKB/KIF11/AURKA/FAM110A/FSD1	29
PN	GO:0051983	regulation of chromosome segregation	29/261	131/18614	1.0587e-22	2.0274e-20	1.705e-21	TTK/NUF2/MAD2L1/CENPF/SPC25/BIRC5/MKI67/UBE2C/BUB1/KIF2C/BUB1B/NDC80/DLGAP5/CDCA8/CCNB1/FBXO5/HASPIN/CDC6/CENPE/TRIP13/RMI2/NCAPH/CDC20/ZWINT/AURKB/SMC2/DPF1/CDT1/SMC4	29
PN	GO:0090068	positive regulation of cell cycle process	37/261	262/18614	2.0086e-22	3.59E-24	3.0192e-20	MAD2L1/FAM83D/DTL/CDC7/BIRC5/CDC25C/UBE2C/NDC80/DLGAP5/CDCA8/SPAG5/NUSAP1/CCNB1/CDCA5/RAD51AP1/ECT2/KIF14/RACGAP1/FBXO5/CDK1/KIF23/CDC6/CENPJ/RRM2/PLK4/NCAPH/ATAD5/EZH2/DBF4/STIL/AURKB/SMC2/CDT1/AURKA/UBE2E2/SMC4/CDC25A	37
PN	GO:1905818	regulation of chromosome separation	22/261	73/18614	9.4255e-20	1.5794e-17	1.3283e-17	TTK/NUF2/MAD2L1/CENPF/SPC25/BIRC5/BUB1/BUB1B/NDC80/DLGAP5/CDCA8/CCNB1/FBXO5/HASPIN/TRIP13/NCAPH/CDC20/ZWINT/AURKB/SMC2/CDT1/SMC4	22
PN	GO:0051304	chromosome separation	22/261	79/18614	6.7025e-19	1.057e-17	8.8897e-17	TTK/NUF2/MAD2L1/CENPF/SPC25/BIRC5/BUB1/BUB1B/NDC80/DLGAP5/CDCA8/CCNB1/FBXO5/HASPIN/TRIP13/NCAPH/CDC20/ZWINT/AURKB/SMC2/CDT1/SMC4	22
PN	GO:0030071	regulation of mitotic metaphase/anaphase transition	23/261	91/18614	8.0873e-19	1.2046e-16	1.013e-17	TTK/NUF2/MAD2L1/CENPF/SPC25/BIRC5/UBE2C/BUB1/BUB1B/NDC80/DLGAP5/CDCA8/CCNB1/FBXO5/HASPIN/CDC6/CENPE/TRIP13/CDC20/ZWINT/AURKB/DPF1/CDT1	23
PN	GO:0007088	regulation of mitotic nuclear division	25/261	117/18614	9.6232e-19	1.2561e-16	1.0564e-16	TTK/NUF2/MAD2L1/NEK2/CENPF/SPC25/BIRC5/MKI67/CDC25C/CHEK1/BUB1/BUB1B/NDC80/DLGAP5/CDCA8/NUSAP1/CCNB1/FBXO5/HASPIN/TRIP13/CDC20/ZWINT/AURKB/CDT1/AURKA	25
PN	GO:0045787	positive regulation of cell cycle	38/261	354/18614	9.7167e-19	1.2561e-16	1.0564e-16	MAD2L1/FAM83D/DTL/CDC7/BIRC5/CDC25C/UBE2C/CHEK1/NDC80/DLGAP5/CDCA8/SPAG5/NUSAP1/CCNB1/CDCA5/RAD51AP1/ECT2/KIF14/RACGAP1/FBXO5/CDK1/KIF23/CDC6/CENPJ/RRM2/PLK4/NCAPH/ATAD5/EZH2/DBF4/STIL/AURKB/SMC2/CDT1/AURKA/UBE2E2/SMC4/CDC25A	38
PN	GO:0033045	regulation of sister chromatid segregation	24/261	104/18614	9.839e-20	1.2561e-16	1.0564e-16	TTK/NUF2/MAD2L1/CENPF/SPC25/BIRC5/UBE2C/BUB1/BUB1B/NDC80/DLGAP5/CDCA8/CCNB1/FBXO5/HASPIN/CDC6/CENPE/TRIP13/RMI2/CDC20/ZWINT/AURKB/DPF1/CDT1	24
PN	GO:1902099	regulation of metaphase/anaphase transition of cell cycle	23/261	94/18614	1.8276e-18	2.2272e-16	1.8731e-16	TTK/NUF2/MAD2L1/CENPF/SPC25/BIRC5/UBE2C/BUB1/BUB1B/NDC80/DLGAP5/CDCA8/CCNB1/FBXO5/HASPIN/CDC6/CENPE/TRIP13/CDC20/ZWINT/AURKB/DPF1/CDT1	23
PN	GO:0007091	metaphase/anaphase transition of mitotic cell cycle	23/261	95/18614	2.3818e-18	2.7763e-16	2.3349e-16	TTK/NUF2/MAD2L1/CENPF/SPC25/BIRC5/UBE2C/BUB1/BUB1B/NDC80/DLGAP5/CDCA8/CCNB1/FBXO5/HASPIN/CDC6/CENPE/TRIP13/CDC20/ZWINT/AURKB/DPF1/CDT1	23
PN	GO:0044784	metaphase/anaphase transition of cell cycle	23/261	98/18614	5.1693e-18	5.7746e-16	4.8564e-16	TTK/NUF2/MAD2L1/CENPF/SPC25/BIRC5/UBE2C/BUB1/BUB1B/NDC80/DLGAP5/CDCA8/CCNB1/FBXO5/HASPIN/CDC6/CENPE/TRIP13/CDC20/ZWINT/AURKB/DPF1/CDT1	23
PN	GO:0045839	negative regulation of mitotic nuclear division	19/261	56/18614	8.5066e-18	9.1225e-16	7.6721e-16	TTK/NUF2/MAD2L1/CENPF/SPC25/BIRC5/CHEK1/BUB1/BUB1B/NDC80/CDCA8/CCNB1/FBXO5/HASPIN/TRIP13/CDC20/ZWINT/AURKB/CDT1	19
PN	GO:0033046	negative regulation of sister chromatid segregation	18/261	48/18614	1.222e-18	1.1297e-15	9.5012e-16	TTK/NUF2/MAD2L1/CENPF/SPC25/BIRC5/BUB1/BUB1B/NDC80/CDCA8/CCNB1/FBXO5/HASPIN/TRIP13/CDC20/ZWINT/AURKB/CDT1	18
PN	GO:0033048	negative regulation of mitotic sister chromatid segregation	18/261	48/18614	1.222e-18	1.1297e-15	9.5012e-16	TTK/NUF2/MAD2L1/CENPF/SPC25/BIRC5/BUB1/BUB1B/NDC80/CDCA8/CCNB1/FBXO5/HASPIN/TRIP13/CDC20/ZWINT/AURKB/CDT1	18
PN	GO:0045841	negative regulation of mitotic metaphase/anaphase transition	18/261	48/18614	1.222e-18	1.1297e-15	9.5012e-16	TTK/NUF2/MAD2L1/CENPF/SPC25/BIRC5/BUB1/BUB1B/NDC80/CDCA8/CCNB1/FBXO5/HASPIN/TRIP13/CDC20/ZWINT/AURKB/CDT1	18
PN	GO:2000816	negative regulation of mitotic sister chromatid separation	18/261	48/18614	1.222e-18	1.1297e-15	9.5012e-16	TTK/NUF2/MAD2L1/CENPF/SPC25/BIRC5/BUB1/BUB1B/NDC80/CDCA8/CCNB1/FBXO5/HASPIN/TRIP13/CDC20/ZWINT/AURKB/CDT1	18
PN	GO:0051783	regulation of nuclear division	26/261	145/18614	1.5297e-17	1.3671e-15	1.1497e-15	TTK/NUF2/MAD2L1/NEK2/CENPF/SPC25/BIRC5/MKI67/CDC25C/CHEK1/BUB1/BUB1B/NDC80/DLGAP5/CDCA8/NUSAP1/CCNB1/RAD51AP1/FBXO5/HASPIN/TRIP13/CDC20/ZWINT/AURKB/CDT1/AURKA	26
PN	GO:0010965	regulation of mitotic sister chromatid separation	19/261	58/18614	1.851e-18	1.6008e-15	1.3463e-15	TTK/NUF2/MAD2L1/CENPF/SPC25/BIRC5/BUB1/BUB1B/NDC80/DLGAP5/CDCA8/CCNB1/FBXO5/HASPIN/TRIP13/CDC20/ZWINT/AURKB/CDT1	19
PN	GO:0051985	negative regulation of chromosome segregation	18/261	50/18614	2.9438e-17	2.3213e-15	1.9522e-15	TTK/NUF2/MAD2L1/CENPF/SPC25/BIRC5/BUB1/BUB1B/NDC80/CDCA8/CCNB1/FBXO5/HASPIN/TRIP13/CDC20/ZWINT/AURKB/CDT1	18
PN	GO:1902100	negative regulation of metaphase/anaphase transition of cell cycle	18/261	50/18614	2.9438e-17	2.3213e-15	1.9522e-15	TTK/NUF2/MAD2L1/CENPF/SPC25/BIRC5/BUB1/BUB1B/NDC80/CDCA8/CCNB1/FBXO5/HASPIN/TRIP13/CDC20/ZWINT/AURKB/CDT1	18
PN	GO:1905819	negative regulation of chromosome separation	18/261	50/18614	2.9438e-17	2.3213e-15	1.9522e-15	TTK/NUF2/MAD2L1/CENPF/SPC25/BIRC5/BUB1/BUB1B/NDC80/CDCA8/CCNB1/FBXO5/HASPIN/TRIP13/CDC20/ZWINT/AURKB/CDT1	18
PN	GO:0051306	mitotic sister chromatid separation	19/261	61/18614	5.5901e-17	4.282e-16	3.6012e-15	TTK/NUF2/MAD2L1/CENPF/SPC25/BIRC5/BUB1/BUB1B/NDC80/DLGAP5/CDCA8/CCNB1/FBXO5/HASPIN/TRIP13/CDC20/ZWINT/AURKB/CDT1	19
PN	GO:0000075	cell cycle checkpoint signaling	28/261	188/18614	7.786e-18	5.7984e-15	4.8765e-15	TTK/NUF2/MAD2L1/CENPF/DTL/SPC25/BIRC5/CHEK1/CDC45/BUB1/BUB1B/NDC80/RAD51/CDCA8/CCNB1/DNA2/CDK1/HASPIN/CDC6/TICRR/ORC1/GTSE1/TRIP13/CDC20/ZWINT/AURKB/CDT1/E2F1	28
PN	GO:0033047	regulation of mitotic sister chromatid segregation	18/261	53/18614	1.015e-17	7.3546e-15	6.1852e-15	TTK/NUF2/MAD2L1/CENPF/SPC25/BIRC5/BUB1/BUB1B/NDC80/CDCA8/CCNB1/FBXO5/HASPIN/TRIP13/CDC20/ZWINT/AURKB/CDT1	18
PN	GO:0051784	negative regulation of nuclear division	19/261	63/18614	1.1257e-16	7.9419e-15	6.6792e-15	TTK/NUF2/MAD2L1/CENPF/SPC25/BIRC5/CHEK1/BUB1/BUB1B/NDC80/CDCA8/CCNB1/FBXO5/HASPIN/TRIP13/CDC20/ZWINT/AURKB/CDT1	19
PN	GO:0033044	regulation of chromosome organization	31/261	250/18614	1.5203e-16	1.0451e-14	8.7896e-15	TOP2A/TTK/NUF2/MAD2L1/NEK2/CENPF/SPC25/BIRC5/UBE2C/BUB1/BUB1B/NDC80/DLGAP5/CDCA8/CCNB1/CDCA5/FBXO5/HASPIN/CDC6/CENPE/TRIP13/RMI2/NCAPH/CDC20/ZWINT/AURKB/SMC2/DPF1/CDT1/SMC4/MCM2	31
PN	GO:0007094	mitotic spindle assembly checkpoint signaling	17/261	46/18614	2.2566e-16	1.4405e-14	1.2115e-14	TTK/NUF2/MAD2L1/CENPF/SPC25/BIRC5/BUB1/BUB1B/NDC80/CDCA8/CCNB1/HASPIN/TRIP13/CDC20/ZWINT/AURKB/CDT1	17
PN	GO:0071173	spindle assembly checkpoint signaling	17/261	46/18614	2.2566e-16	1.4405e-14	1.2115e-14	TTK/NUF2/MAD2L1/CENPF/SPC25/BIRC5/BUB1/BUB1B/NDC80/CDCA8/CCNB1/HASPIN/TRIP13/CDC20/ZWINT/AURKB/CDT1	17
PN	GO:0071174	mitotic spindle checkpoint signaling	17/261	46/18614	2.2566e-16	1.4405e-14	1.2115e-14	TTK/NUF2/MAD2L1/CENPF/SPC25/BIRC5/BUB1/BUB1B/NDC80/CDCA8/CCNB1/HASPIN/TRIP13/CDC20/ZWINT/AURKB/CDT1	17
PN	GO:1903046	meiotic cell cycle process	29/261	215/18614	2.6072e-16	1.6256e-14	1.3671e-14	TOP2A/TTK/NUF2/CCNB2/MND1/CDC25C/BUB1/BUB1B/NDC80/RAD51/CCNE2/ASPM/KIF18A/CKS2/RAD51AP1/PTTG1/PTTG2/FBXO5/FANCA/SGO2/TRIP13/NCAPH/RAD54L/CDC20/SMC2/AURKA/SMC4/CDC25A/MASTL	29
PN	GO:0006260	DNA replication	32/261	278/18614	3.4756e-16	2.0802e-14	1.7495e-14	MCM10/ESCO2/DTL/CDC7/CHEK1/CDC45/RAD51/CCNE2/ORC6/GINS2/CCNA2/DNA2/POLQ/FBXO5/CDK1/CDC6/TICRR/POLG/RRM2/ORC1/RFC3/RMI2/RFC4/ATAD5/PRIM1/DBF4/TRAIP/POLE2/PCLAF/CDT1/MCM2/CHTF18	32
PN	GO:0031577	spindle checkpoint signaling	17/261	47/18614	3.4916e-16	2.0802e-14	1.7495e-14	TTK/NUF2/MAD2L1/CENPF/SPC25/BIRC5/BUB1/BUB1B/NDC80/CDCA8/CCNB1/HASPIN/TRIP13/CDC20/ZWINT/AURKB/CDT1	17
PN	GO:0007093	mitotic cell cycle checkpoint signaling	24/261	140/18614	1.7389e-15	1.0135e-13	8.5236e-14	TTK/NUF2/MAD2L1/CENPF/DTL/SPC25/BIRC5/CHEK1/BUB1/BUB1B/NDC80/CDCA8/CCNB1/CDK1/HASPIN/CDC6/TICRR/ORC1/GTSE1/TRIP13/CDC20/ZWINT/AURKB/CDT1	24
PN	GO:0051383	kinetochore organization	13/261	22/18614	2.669e-16	1.5225e-13	1.2804e-13	NUF2/CENPF/CENPH/NDC80/DLGAP5/CENPA/CENPW/CENPK/CENPE/SMC2/CENPN/CDT1/SMC4	13
PN	GO:0140013	meiotic nuclear division	27/261	196/18614	3.2087e-15	1.7922e-13	1.5073e-13	TOP2A/TTK/NUF2/CCNB2/MND1/BUB1/BUB1B/NDC80/RAD51/CCNE2/ASPM/KIF18A/CKS2/RAD51AP1/PTTG1/PTTG2/FBXO5/FANCA/SGO2/TRIP13/NCAPH/RAD54L/CDC20/SMC2/AURKA/SMC4/MASTL	27
PN	GO:0051225	spindle assembly	23/261	131/18614	5.783e-16	3.1642e-13	2.6611e-13	KIF15/NEK2/CCNB2/BIRC5/NDC80/KIFC1/CDCA8/SPAG5/ASPM/TPX2/PRC1/RACGAP1/FBXO5/KIF23/CENPJ/KIF4A/MYBL2/CDC20/STIL/CLASP2/AURKB/KIF11/AURKA	23
PN	GO:0051321	meiotic cell cycle	31/261	284/18614	6.6633e-15	3.5729e-13	3.0048e-13	TOP2A/TTK/NUF2/NEK2/CCNB2/MND1/CDC25C/BUB1/BUB1B/NDC80/RAD51/CCNE2/ASPM/KIF18A/CKS2/EXO1/RAD51AP1/PTTG1/PTTG2/FBXO5/FANCA/SGO2/TRIP13/NCAPH/RAD54L/CDC20/SMC2/AURKA/SMC4/CDC25A/MASTL	31
PN	GO:2001251	negative regulation of chromosome organization	20/261	93/18614	1.7735e-14	9.3229e-13	7.8406e-13	TOP2A/TTK/NUF2/MAD2L1/CENPF/SPC25/BIRC5/BUB1/BUB1B/NDC80/CDCA8/CCNB1/FBXO5/HASPIN/TRIP13/CDC20/ZWINT/AURKB/CDT1/MCM2	20
PN	GO:1901988	negative regulation of cell cycle phase transition	30/261	274/18614	2.3235e-14	1.1979e-12	1.0075e-12	TTK/NUF2/MAD2L1/CENPF/DTL/SPC25/BIRC5/CHEK1/CDC45/BUB1/BUB1B/NDC80/RAD51/CDCA8/CCNB1/DNA2/FBXO5/CDK1/HASPIN/CDC6/TICRR/ORC1/GTSE1/TRIP13/EZH2/CDC20/ZWINT/AURKB/CDT1/E2F1	30
PN	GO:1901991	negative regulation of mitotic cell cycle phase transition	26/261	194/18614	3.0503e-14	1.543e-13	1.2977e-12	TTK/NUF2/MAD2L1/CENPF/DTL/SPC25/BIRC5/CHEK1/BUB1/BUB1B/NDC80/CDCA8/CCNB1/FBXO5/CDK1/HASPIN/CDC6/TICRR/ORC1/GTSE1/TRIP13/EZH2/CDC20/ZWINT/AURKB/CDT1	26
PN	GO:0006261	DNA-templated DNA replication	24/261	160/18614	4.4105e-14	2.1897e-12	1.8416e-12	MCM10/CDC7/CDC45/RAD51/CCNE2/ORC6/GINS2/DNA2/POLQ/FBXO5/CDC6/TICRR/POLG/ORC1/RFC3/RFC4/ATAD5/PRIM1/DBF4/TRAIP/POLE2/CDT1/MCM2/CHTF18	24
PN	GO:0008608	attachment of spindle microtubules to kinetochore	15/261	43/18614	1.1355e-13	5.5351e-12	4.6551e-12	NUF2/NEK2/SPC25/BIRC5/KNL1/KIF2C/NDC80/CDCA8/SPAG5/CCNB1/ECT2/RACGAP1/CENPE/AURKB/CDT1	15
PN	GO:0140694	non-membrane-bounded organelle assembly	34/261	390/18614	1.4157e-13	6.7779e-12	5.7002e-12	PDGFRA/KIF15/NEK2/CENPF/CCNB2/CENPH/BIRC5/NDC80/DLGAP5/KIFC1/CDCA8/SPAG5/CENPA/ASPM/CENPW/CENPK/TPX2/PRC1/RACGAP1/FBXO5/KIF23/CENPE/CENPJ/KIF4A/PLK4/MYBL2/CDC20/STIL/CLASP2/AURKB/KIF11/CENPN/AURKA/CEP44	34
PN	GO:0044839	cell cycle G2/M phase transition	23/261	151/18614	1.5791e-13	7.4274e-12	6.2465e-12	CENPF/DTL/CCNB2/MELK/CDC7/CDC25C/CHEK1/NDC80/CCNB1/CCNA2/KIF14/FBXO5/CDK1/CDC6/TICRR/PKIA/ORC1/ATAD5/FOXM1/AURKB/AURKA/CDC25A/MASTL	23
PN	GO:0010948	negative regulation of cell cycle process	31/261	317/18614	1.6159e-13	7.4692e-12	6.2817e-12	TTK/NUF2/MAD2L1/NEK2/CENPF/DTL/SPC25/BIRC5/CHEK1/CDC45/BUB1/BUB1B/NDC80/RAD51/CDCA8/CCNB1/DNA2/FBXO5/CDK1/HASPIN/CDC6/TICRR/ORC1/GTSE1/TRIP13/EZH2/CDC20/ZWINT/AURKB/CDT1/E2F1	31
PN	GO:0045132	meiotic chromosome segregation	19/261	109/18614	8.2704e-12	3.7537e-10	3.1569e-10	TOP2A/TTK/NUF2/CCNB2/MND1/BUB1/BUB1B/NDC80/CCNE2/ASPM/PTTG1/PTTG2/FBXO5/SGO2/TRIP13/NCAPH/SMC2/AURKA/SMC4	19
PN	GO:0045930	negative regulation of mitotic cell cycle	26/261	243/18614	8.4007e-12	3.7537e-10	3.1569e-10	TTK/NUF2/MAD2L1/CENPF/DTL/SPC25/BIRC5/CHEK1/BUB1/BUB1B/NDC80/CDCA8/CCNB1/FBXO5/CDK1/HASPIN/CDC6/TICRR/ORC1/GTSE1/TRIP13/EZH2/CDC20/ZWINT/AURKB/CDT1	26
PN	GO:0051310	metaphase plate congression	16/261	72/18614	2.8767e-11	1.2643e-09	1.0633e-09	NUF2/FAM83D/CENPF/BIRC5/KIF2C/NDC80/KIFC1/CDCA8/SPAG5/CCNB1/KIF18A/CDCA5/KIF14/CENPE/AURKB/CDT1	16
PN	GO:0000086	G2/M transition of mitotic cell cycle	20/261	136/18614	4.3276e-11	1.8713e-09	1.5738e-09	CENPF/DTL/MELK/CDC7/CDC25C/CHEK1/CCNB1/CCNA2/KIF14/FBXO5/CDK1/CDC6/TICRR/PKIA/ORC1/FOXM1/AURKB/AURKA/CDC25A/MASTL	20
PN	GO:0010639	negative regulation of organelle organization	30/261	362/18614	5.0846e-11	2.1638e-09	1.8198e-09	TMSB15A/TMEFF2/TOP2A/TTK/NUF2/MAD2L1/STMN1/CENPF/SPC25/BIRC5/CHEK1/BUB1/PFN2/BUB1B/NDC80/CDCA8/CCNB1/TPX2/ARHGEF7/FBXO5/HASPIN/TRIP13/CKAP2/CDC20/ZWINT/CLASP2/AURKB/CDT1/MCM2/ADD2	30
PN	GO:1901989	positive regulation of cell cycle phase transition	19/261	121/18614	6.1694e-11	2.5844e-09	2.1735e-09	FAM83D/DTL/CDC7/CDC25C/UBE2C/DLGAP5/CCNB1/CDCA5/FBXO5/CDK1/CDC6/CENPJ/RRM2/ATAD5/EZH2/STIL/CDT1/UBE2E2/CDC25A	19
PN	GO:0050000	chromosome localization	17/261	92/18614	1.0241e-10	4.2241e-09	3.5525e-09	NUF2/FAM83D/CENPF/BIRC5/KIF2C/NDC80/DLGAP5/KIFC1/CDCA8/SPAG5/CCNB1/KIF18A/CDCA5/KIF14/CENPE/AURKB/CDT1	17
PN	GO:0045786	negative regulation of cell cycle	31/261	404/18614	1.4366e-10	5.8356e-09	4.9078e-09	TTK/NUF2/MAD2L1/NEK2/CENPF/DTL/SPC25/BIRC5/CHEK1/CDC45/BUB1/BUB1B/NDC80/RAD51/CDCA8/CCNB1/DNA2/FBXO5/CDK1/HASPIN/CDC6/TICRR/ORC1/GTSE1/TRIP13/EZH2/CDC20/ZWINT/AURKB/CDT1/E2F1	31
PN	GO:0051303	establishment of chromosome localization	16/261	84/18614	3.8429e-10	1.5377e-08	1.2932e-08	NUF2/FAM83D/CENPF/BIRC5/KIF2C/NDC80/KIFC1/CDCA8/SPAG5/CCNB1/KIF18A/CDCA5/KIF14/CENPE/AURKB/CDT1	16
PN	GO:0090307	mitotic spindle assembly	15/261	72/18614	6.0297e-10	2.3773e-08	1.9993e-08	KIF15/NEK2/BIRC5/KIFC1/CDCA8/TPX2/PRC1/RACGAP1/KIF23/KIF4A/MYBL2/CDC20/CLASP2/AURKB/KIF11	15
PN	GO:1902749	regulation of cell cycle G2/M phase transition	17/261	112/18614	3.042e-10	1.182e-08	9.9405e-08	CENPF/DTL/CDC7/CDC25C/CHEK1/CCNB1/KIF14/FBXO5/CDK1/CDC6/TICRR/PKIA/ORC1/ATAD5/AURKB/AURKA/CDC25A	17
PN	GO:1901992	positive regulation of mitotic cell cycle phase transition	16/261	99/18614	5.6406e-09	2.1603e-07	1.8169e-07	DTL/CDC7/CDC25C/UBE2C/DLGAP5/CCNB1/CDCA5/FBXO5/CDK1/CDC6/CENPJ/RRM2/STIL/CDT1/UBE2E2/CDC25A	16
PN	GO:0010389	regulation of G2/M transition of mitotic cell cycle	16/261	101/18614	7.7823e-09	2.9386e-07	2.4714e-07	CENPF/DTL/CDC7/CDC25C/CHEK1/CCNB1/KIF14/FBXO5/CDK1/CDC6/TICRR/PKIA/ORC1/AURKB/AURKA/CDC25A	16
PN	GO:0007080	mitotic metaphase plate congression	13/261	57/18614	8.496e-10	3.1636e-07	2.6606e-07	NUF2/BIRC5/KIF2C/NDC80/KIFC1/CDCA8/CCNB1/KIF18A/CDCA5/KIF14/CENPE/AURKB/CDT1	13
PN	GO:0045931	positive regulation of mitotic cell cycle	17/261	129/18614	3.243e-09	1.191e-07	1.0017e-06	DTL/CDC7/CDC25C/UBE2C/DLGAP5/CCNB1/CDCA5/FBXO5/CDK1/CDC6/CENPJ/RRM2/STIL/CDT1/AURKA/UBE2E2/CDC25A	17
PN	GO:0051231	spindle elongation	8/261	14/18614	3.7488e-08	1.3582e-06	1.1422e-06	BIRC5/CDCA8/PRC1/RACGAP1/KIF23/KIF4A/AURKB/KIF11	8
PN	GO:0034508	centromere complex assembly	10/261	29/18614	3.9188e-08	1.4008e-06	1.1781e-06	CENPF/CENPH/DLGAP5/OIP5/CENPA/HJURP/CENPW/CENPK/CENPE/CENPN	10
PN	GO:0051382	kinetochore assembly	8/261	17/18614	2.9261e-07	1.0322e-05	8.681e-07	CENPF/CENPH/DLGAP5/CENPA/CENPW/CENPK/CENPE/CENPN	8
PN	GO:0051256	mitotic spindle midzone assembly	7/261	11/18614	3.0939e-07	1.0772e-05	9.0596e-06	BIRC5/CDCA8/PRC1/RACGAP1/KIF23/KIF4A/AURKB	7
PN	GO:0051988	regulation of attachment of spindle microtubules to kinetochore	8/261	18/18614	5.2034e-07	1.7885e-05	1.5041e-05	NEK2/BIRC5/CDCA8/SPAG5/CCNB1/ECT2/RACGAP1/AURKB	8
PN	GO:0006270	DNA replication initiation	10/261	37/18614	6.1751e-07	2.0956e-05	1.7624e-05	MCM10/CDC45/CCNE2/ORC6/CDC6/TICRR/ORC1/PRIM1/CDT1/MCM2	10
PN	GO:0061982	meiosis I cell cycle process	16/261	134/18614	6.5545e-07	2.1966e-05	1.8473e-05	TOP2A/CCNB2/MND1/CDC25C/NDC80/RAD51/CCNE2/CKS2/RAD51AP1/PTTG1/PTTG2/FBXO5/TRIP13/RAD54L/AURKA/CDC25A	16
PN	GO:0051984	positive regulation of chromosome segregation	9/261	27/18614	6.8635e-07	2.2717e-05	1.9105e-05	BIRC5/CDCA8/CCNB1/CDC6/NCAPH/AURKB/SMC2/CDT1/SMC4	9
PN	GO:0000022	mitotic spindle elongation	7/261	12/18614	7.3367e-07	2.3987e-05	2.0173e-05	BIRC5/CDCA8/PRC1/RACGAP1/KIF23/KIF4A/AURKB	7
PN	GO:0006275	regulation of DNA replication	16/261	136/18614	8.2195e-07	2.655e-06	2.2329e-05	ESCO2/CDC7/GINS2/CCNA2/DNA2/FBXO5/CDK1/CDC6/TICRR/RFC3/RFC4/ATAD5/DBF4/CDT1/MCM2/CHTF18	16
PN	GO:0051315	attachment of mitotic spindle microtubules to kinetochore	8/261	21/18614	2.3332e-06	7.4467e-05	6.2627e-05	NUF2/BIRC5/KIF2C/NDC80/CDCA8/CENPE/AURKB/CDT1	8
PN	GO:0051255	spindle midzone assembly	7/261	14/18614	3.1038e-06	9.7897e-05	8.2332e-05	BIRC5/CDCA8/PRC1/RACGAP1/KIF23/KIF4A/AURKB	7
PN	GO:0007143	female meiotic nuclear division	9/261	35/18614	9.3751e-06	0.00029226	0.00024579	TOP2A/TTK/CCNB2/NDC80/FBXO5/TRIP13/NCAPH/AURKA/MASTL	9
PN	GO:0000910	cytokinesis	17/261	185/18614	1.0442e-05	0.00032178	0.00027062	STMN1/BIRC5/CDCA8/NUSAP1/CENPA/PRC1/ECT2/KIF14/RACGAP1/KIF23/CDC6/KIF4A/KIF20A/CKAP2/AURKB/AURKA/FSD1	17
PN	GO:0032392	DNA geometric change	12/261	83/18614	1.798e-06	0.00054777	0.00046068	TOP2A/CDC45/RAD51/GINS2/DNA2/POLQ/RFC3/RFC4/HMGB2/HMGB3/MCM2/CHTF18	12
PN	GO:0006310	DNA recombination	22/261	332/18614	1.8741e-05	0.00056453	0.00047478	TOP2A/MND1/CDC7/CHEK1/CDC45/RAD51/BCL11B/EXO1/GINS2/RAD51AP1/POLQ/AUNIP/TRIP13/RMI2/PARPBP/HMGB2/ATAD5/RAD54L/HMGB3/KDM1A/MCM2/NSD2	22
PN	GO:0006302	double-strand break repair	21/261	303/18614	1.9927e-05	0.00059362	0.00049923	ESCO2/CDC7/CHEK1/CDC45/RAD51/GINS2/CDCA5/RAD51AP1/DNA2/POLQ/AUNIP/TRIP13/RMI2/PARPBP/HMGB2/RAD54L/FOXM1/DPF1/KDM1A/MCM2/NSD2	21
PN	GO:0000281	mitotic cytokinesis	12/261	84/18614	2.0718e-05	0.00061038	0.00051334	STMN1/BIRC5/CDCA8/NUSAP1/CENPA/ECT2/RACGAP1/KIF23/KIF4A/KIF20A/CKAP2/AURKB	12
PN	GO:1905820	positive regulation of chromosome separation	8/261	28/18614	3.2734e-05	9.539e-05	0.00080224	BIRC5/DLGAP5/CDCA8/NCAPH/AURKB/SMC2/CDT1/SMC4	8
PN	GO:0007127	meiosis I	14/261	129/18614	3.7229e-05	0.0010732	0.00090259	TOP2A/CCNB2/MND1/NDC80/RAD51/CCNE2/CKS2/RAD51AP1/PTTG1/PTTG2/FBXO5/TRIP13/RAD54L/AURKA	14
PN	GO:0071103	DNA conformation change	12/261	90/18614	4.6618e-05	0.0013296	0.0011182	TOP2A/CDC45/RAD51/GINS2/DNA2/POLQ/RFC3/RFC4/HMGB2/HMGB3/MCM2/CHTF18	12
PN	GO:0044786	cell cycle DNA replication	9/261	43/18614	6.7894e-05	0.0018881	0.0015879	CDC7/CDC45/RAD51/DNA2/FBXO5/ATAD5/DBF4/CDT1/MCM2	9
PN	GO:0071459	protein localization to chromosome, centromeric region	9/261	43/18614	6.7894e-05	0.0018881	0.0015879	TTK/KNL1/BUB1B/NDC80/CENPA/CDK1/HASPIN/AURKB/CDT1	9
PN	GO:0032465	regulation of cytokinesis	12/261	93/18614	6.8314e-05	0.0018881	0.0015879	BIRC5/CDCA8/PRC1/ECT2/KIF14/RACGAP1/KIF23/CDC6/KIF20A/AURKB/AURKA/FSD1	12
PN	GO:0090329	regulation of DNA-templated DNA replication	10/261	58/18614	7.1423e-05	0.0019539	0.0016433	CDC7/GINS2/FBXO5/TICRR/RFC3/RFC4/DBF4/CDT1/MCM2/CHTF18	10
PN	GO:1902751	positive regulation of cell cycle G2/M phase transition	8/261	31/18614	8.0112e-05	0.0021695	0.0018246	DTL/CDC7/CDC25C/CCNB1/FBXO5/CDK1/ATAD5/CDC25A	8
PN	GO:0034502	protein localization to chromosome	13/261	116/18614	9.165e-06	0.0024571	0.0020665	TTK/ESCO2/KNL1/BUB1B/NDC80/CENPA/CDCA5/CDK1/HASPIN/EZH2/AURKB/VRK1/CDT1	13
PN	GO:0090231	regulation of spindle checkpoint	7/261	21/18614	9.6688e-05	0.0025167	0.0021166	MAD2L1/BIRC5/NDC80/CDCA8/CCNB1/AURKB/CDT1	7
Cluster	ID	Description	GeneRatio	BgRatio	pvalue	p.adjust	qvalue	geneID	Count
PN-L	GO:0050808	synapse organization	31/287	466/18614	8.186e-09	0.00028356	0.00024412	EPHB1/MYOT/C1QL1/SLITRK1/FGF13/IL1RAPL1/DNM3/NTRK2/CTTNBP2/PAK3/SLITRK5/DSCAM/LRRC4/SLC8A3/SLC1A1/CTNND2/PFN2/NTNG2/ERBB4/ADGRL3/LRRTM1/OPHN1/WASF1/RAP2A/CACNG2/LRTM2/SEMA4D/MAPT/NRG3/GRID1/KIF1A	31
PN-L	GO:0050804	modulation of chemical synaptic transmission	30/287	487/18614	1.2005e-06	0.0013204	0.0011367	EPHB1/SORCS3/KCNB1/NTRK2/JPH3/PLCB1/DGKI/LRRC4/SLC8A3/SLC1A1/CPEB3/PFN2/NTNG2/NOG/GRIK2/STX1B/SYN3/ABHD6/LRRTM1/OPHN1/CACNG2/GABBR1/MAPT/NALCN/NRG3/GRID1/PLCL1/GRIA4/RAPGEF2/BCR	30
PN-L	GO:0099177	regulation of trans-synaptic signaling	30/287	488/18614	1.2618e-06	0.0013204	0.0011367	EPHB1/SORCS3/KCNB1/NTRK2/JPH3/PLCB1/DGKI/LRRC4/SLC8A3/SLC1A1/CPEB3/PFN2/NTNG2/NOG/GRIK2/STX1B/SYN3/ABHD6/LRRTM1/OPHN1/CACNG2/GABBR1/MAPT/NALCN/NRG3/GRID1/PLCL1/GRIA4/RAPGEF2/BCR	30
PN-L	GO:0051960	regulation of nervous system development	29/287	461/18614	1.5247e-06	0.0013204	0.0011367	EPHB1/DLL3/SLITRK1/FGF13/IL1RAPL1/HES5/ZNF488/MCF2/DAAM2/BMP2/NTRK2/ABCC8/PAK3/SEMA3D/SLITRK5/ID4/DSCAM/DLL1/NOG/CHD7/LRRTM1/MAP2/LRTM2/RNF112/SEMA4D/MAPT/SIRT2/SHH/RAPGEF2	29
PN-L	GO:0007409	axonogenesis	27/287	427/18614	6.0626e-06	0.0042001	0.0036158	EPHB1/MYOT/SLITRK1/FGF13/CNTN1/MCF2/DSCAML1/UST/NTRK2/PAK3/SEMA3D/SLITRK5/NCAM1/DSCAM/ALCAM/NTNG2/NOG/ENAH/OPHN1/MAP2/LRTM2/KIF5A/SEMA4D/MAPT/SHH/NFIB/CYFIP2	27
PN-L	GO:0050767	regulation of neurogenesis	25/287	381/18614	1.268e-06	0.0073204	0.0063021	DLL3/SLITRK1/FGF13/IL1RAPL1/HES5/ZNF488/MCF2/DAAM2/BMP2/NTRK2/ABCC8/PAK3/SEMA3D/ID4/DSCAM/DLL1/NOG/CHD7/MAP2/RNF112/SEMA4D/MAPT/SIRT2/SHH/RAPGEF2	25
PN-L	GO:0061564	axon development	28/287	479/18614	1.6803e-05	0.0083149	0.0071582	EPHB1/MYOT/SLITRK1/FGF13/CNTN1/MCF2/DSCAML1/CRTAC1/UST/NTRK2/PAK3/SEMA3D/SLITRK5/NCAM1/DSCAM/ALCAM/NTNG2/NOG/ENAH/OPHN1/MAP2/LRTM2/KIF5A/SEMA4D/MAPT/SHH/NFIB/CYFIP2	28
PN-L	GO:0010001	glial cell differentiation	19/287	235/18614	4.5476e-05	0.019691	0.016952	CNTN1/HES5/GPR17/ZNF488/DAAM2/BMP2/NTRK2/ID4/SOX4/CRB1/SLC8A3/DLL1/NOG/SOX6/RNF112/MAPT/SIRT2/SHH/NFIB	19
PN-L	GO:0034329	cell junction assembly	26/287	444/18614	6.381e-06	0.002456	0.021143	CDH18/EPHB1/UGT8/SLITRK1/FGF13/IL1RAPL1/DNM3/NTRK2/SLITRK5/CDH20/DSCAM/LRRC4/CTNND2/NTNG2/ERBB4/ADGRL3/LRRTM1/OPHN1/RAP2A/LRTM2/SEMA4D/NRG3/SORBS1/CLASP2/RAPGEF2/BCR	26
PN-L	GO:0007416	synapse assembly	17/287	197/18614	0.00011393	0.039467	0.033976	EPHB1/SLITRK1/FGF13/IL1RAPL1/DNM3/NTRK2/SLITRK5/DSCAM/LRRC4/NTNG2/ERBB4/ADGRL3/LRRTM1/RAP2A/LRTM2/SEMA4D/NRG3	17
PN-L	GO:0016358	dendrite development	18/287	234/18614	0.00025386	0.079944	0.068822	EPHB1/IL1RAPL1/MCF2/DNM3/FLRT1/ELAVL4/PAK3/SLITRK5/DSCAM/CSMD3/CPEB3/CTNND2/TNIK/RAP2A/MAP2/SEMA4D/KIF1A/RAPGEF2	18
PN-L	GO:0042063	gliogenesis	21/287	320/18614	0.00027933	0.080634	0.069417	CNTN1/HES5/GPR17/ZNF488/DAAM2/BMP2/NTRK2/ABCC8/ID4/SOX4/CRB1/SLC8A3/DLL1/NOG/SOX6/RNF112/MAPT/SIRT2/SHH/NFIB/APCDD1	21
PN-L	GO:0048813	dendrite morphogenesis	14/287	140/18614	0.00035837	0.095492	0.082207	EPHB1/IL1RAPL1/DNM3/ELAVL4/PAK3/SLITRK5/DSCAM/CTNND2/TNIK/RAP2A/MAP2/SEMA4D/KIF1A/RAPGEF2	14
PN-L	GO:0098742	cell-cell adhesion via plasma-membrane adhesion molecules	19/287	278/18614	0.00068811	0.17026	0.14657	CDH18/MYOT/SLITRK1/IL1RAPL1/DSCAML1/CADM2/BMP2/PCDH15/CDH20/PCDH11Y/CRB1/DSCAM/ALCAM/LRRC4/PTPRT/NTNG2/PCDH7/ADGRL3/CADM3	19
PN-L	GO:0007411	axon guidance	17/287	225/18614	0.00081152	0.17569	0.15125	EPHB1/MYOT/CNTN1/DSCAML1/SEMA3D/NCAM1/DSCAM/ALCAM/NOG/ENAH/OPHN1/LRTM2/KIF5A/SEMA4D/SHH/NFIB/CYFIP2	17
PN-L	GO:0097485	neuron projection guidance	17/287	225/18614	0.00081152	0.17569	0.15125	EPHB1/MYOT/CNTN1/DSCAML1/SEMA3D/NCAM1/DSCAM/ALCAM/NOG/ENAH/OPHN1/LRTM2/KIF5A/SEMA4D/SHH/NFIB/CYFIP2	17
PN-L	GO:0010975	regulation of neuron projection development	24/287	452/18614	0.0015661	0.31912	0.27472	SLITRK1/NEU4/FGF13/IL1RAPL1/CNTN1/FUT9/MCF2/DNM3/UST/NTRK2/ELAVL4/PAK3/SEMA3D/DSCAM/CSMD3/NTNG2/TNIK/STX1B/RAP2A/MAP2/SEMA4D/MAPT/KIF1A/RAPGEF2	24
PN-L	GO:0050803	regulation of synapse structure or activity	17/287	240/18614	0.0020562	0.39571	0.34066	EPHB1/C1QL1/SLITRK1/IL1RAPL1/DNM3/NTRK2/CTTNBP2/PAK3/SLITRK5/NTNG2/STX1B/LRRTM1/RAP2A/LRTM2/SEMA4D/GRID1/KIF1A	17
PN-L	GO:0060042	retina morphogenesis in camera-type eye	9/287	61/18614	0.0037348	0.68092	0.58619	MEGF11/NTRK2/VSX1/CRB1/DSCAM/SLC1A1/DLL1/USH1C/HIPK2	9
PN-L	GO:0050768	negative regulation of neurogenesis	13/287	150/18614	0.0059046	0.00010227	0.88041	DLL3/FGF13/HES5/MCF2/DAAM2/ABCC8/SEMA3D/ID4/NOG/MAP2/SEMA4D/SIRT2/RAPGEF2	13
PN-L	GO:0007612	learning	13/287	152/18614	0.0006874	0.00011339	0.97614	PAK5/C1QL1/FGF13/SORCS3/NTRK2/ELAVL4/ABCC8/JPH3/PDE8B/PLCB1/SLC8A3/SLC1A1/NOG	13
PN-L	GO:0050807	regulation of synapse organization	16/287	234/18614	0.0075627	0.00011908	0.00010251	EPHB1/C1QL1/SLITRK1/IL1RAPL1/DNM3/NTRK2/CTTNBP2/PAK3/SLITRK5/NTNG2/LRRTM1/RAP2A/LRTM2/SEMA4D/GRID1/KIF1A	16
PN-L	GO:0051961	negative regulation of nervous system development	13/287	156/18614	0.0092488	0.00013929	0.00011992	DLL3/FGF13/HES5/MCF2/DAAM2/ABCC8/SEMA3D/ID4/NOG/MAP2/SEMA4D/SIRT2/RAPGEF2	13
PN-L	GO:0090596	sensory organ morphogenesis	17/287	269/18614	0.010213	0.00014741	0.00012691	EPHB1/MEGF11/NTRK2/VSX1/CRB1/DSCAM/LRIG1/SLC1A1/NKD1/DLL1/USH1C/NOG/GRHL3/HIPK2/CHD7/TSHZ1/BCR	17
PN-L	GO:1990778	protein localization to cell periphery	19/287	345/18614	0.018678	0.0002588	0.0002228	FGF13/RAB3C/KCNB1/DPP10/SLC1A1/GPR158/KCNIP3/TNIK/ZDHHC22/INPP5K/ERBB4/STX1B/RAP2A/PID1/CACNG2/SORBS1/CLASP2/EHD3/RAPGEF2	19
PN-L	GO:0048709	oligodendrocyte differentiation	10/287	101/18614	0.036256	0.00048304	0.00041584	CNTN1/HES5/GPR17/ZNF488/DAAM2/NTRK2/ID4/SLC8A3/SOX6/SHH	10
PN-L	GO:0051965	positive regulation of synapse assembly	8/287	63/18614	0.053812	0.00069038	0.00059434	EPHB1/SLITRK1/IL1RAPL1/NTRK2/SLITRK5/LRRTM1/LRTM2/SEMA4D	8
PN-L	GO:1990090	cellular response to nerve growth factor stimulus	7/287	46/18614	0.061596	0.00076203	0.00065602	SH3GL2/NTRK2/ELAVL4/WASF1/MAPT/RAPGEF2/CSNK1E	7
PN-L	GO:0007611	learning or memory	16/287	276/18614	0.064524	0.00076752	0.00066075	PAK5/C1QL1/FGF13/SORCS3/NTRK2/ELAVL4/ABCC8/JPH3/PDE8B/PLCB1/SLC8A3/SLC1A1/THRA/CPEB3/NOG/MAPT	16
PN-L	GO:0014013	regulation of gliogenesis	10/287	108/18614	0.066471	0.00076752	0.00066075	HES5/ZNF488/DAAM2/BMP2/ABCC8/ID4/NOG/RNF112/SIRT2/SHH	10
PN-L	GO:0051962	positive regulation of nervous system development	16/287	280/18614	0.007737	0.00086455	0.00074428	EPHB1/SLITRK1/IL1RAPL1/ZNF488/BMP2/NTRK2/PAK3/SLITRK5/ID4/DSCAM/LRRTM1/LRTM2/RNF112/SEMA4D/MAPT/SHH	16
PN-L	GO:1990089	response to nerve growth factor	7/287	48/18614	0.082531	0.0008934	0.00076911	SH3GL2/NTRK2/ELAVL4/WASF1/MAPT/RAPGEF2/CSNK1E	7
PN-L	GO:0050890	cognition	17/287	317/18614	0.092973	0.00097593	0.00084017	PAK5/C1QL1/FGF13/SORCS3/NTRK2/ELAVL4/ABCC8/JPH3/PDE8B/PLCB1/SLC8A3/SLC1A1/THRA/CPEB3/NOG/CHD7/MAPT	17
PN-L	GO:0010721	negative regulation of cell development	16/287	286/18614	0.10094	0.00102841	0.00088534	DLL3/FGF13/HES5/MCF2/DAAM2/ABCC8/SEMA3D/ID4/NOG/IL17D/MAP2/SEMA4D/SIRT2/BCL6/SHH/RAPGEF2	16
PN-L	GO:0051963	regulation of synapse assembly	10/287	114/18614	0.10773	0.00106618	0.00091786	EPHB1/SLITRK1/IL1RAPL1/NTRK2/SLITRK5/NTNG2/LRRTM1/RAP2A/LRTM2/SEMA4D	10
PN-L	GO:0030900	forebrain development	19/287	397/18614	0.14027	0.00133198	0.00114668	FGF13/HES5/SSTR1/BMP2/NTRK2/ELAVL4/SLITRK5/ID4/PLCB1/SSTR2/NOG/ERBB4/CHD7/ATAT1/OPHN1/NRG3/SHH/NFIB/RAPGEF2	19
PN-L	GO:0007215	glutamate receptor signaling pathway	7/287	52/18614	0.14227	0.00133198	0.00114668	KCNB1/SSTR1/PLCB1/SLC1A1/GRIK2/GRID1/GRIA4	7
PN-L	GO:0021782	glial cell development	10/287	119/18614	0.01574	0.00143487	0.00123526	CNTN1/HES5/ZNF488/NTRK2/ID4/SOX4/DLL1/MAPT/SIRT2/SHH	10
PN-L	GO:0021953	central nervous system neuron differentiation	12/287	177/18614	0.20202	0.00179437	0.00154474	EPHB1/HES5/NTRK2/ELAVL4/ID4/SOX4/OPHN1/MAP2/MAPT/SHH/NFIB/RAPGEF2	12
PN-L	GO:0007613	memory	10/287	124/18614	0.22564	0.00193522	0.001666	PAK5/FGF13/SORCS3/ABCC8/JPH3/PLCB1/SLC8A3/SLC1A1/CPEB3/MAPT	10
PN-L	GO:0048167	regulation of synaptic plasticity	13/287	209/18614	0.22905	0.00193522	0.001666	SORCS3/KCNB1/NTRK2/JPH3/SLC8A3/SLC1A1/CPEB3/NOG/GRIK2/ABHD6/LRRTM1/MAPT/RAPGEF2	13
PN-L	GO:0003407	neural retina development	8/287	77/18614	0.24267	0.0019549	0.00168295	MEGF11/NTRK2/VSX1/CRB1/DSCAM/SLC1A1/USH1C/HIPK2	8
PN-L	GO:0045685	regulation of glial cell differentiation	8/287	77/18614	0.24267	0.0019549	0.00168295	HES5/ZNF488/DAAM2/BMP2/ID4/NOG/RNF112/SHH	8
PN-L	GO:0048593	camera-type eye morphogenesis	10/287	127/18614	0.02777	0.00216506	0.00186386	EPHB1/MEGF11/NTRK2/VSX1/CRB1/DSCAM/SLC1A1/DLL1/USH1C/HIPK2	10
PN-L	GO:0010842	retina layer formation	5/287	24/18614	0.28126	0.00216506	0.00186386	MEGF11/CRB1/DSCAM/SLC1A1/HIPK2	5
PN-L	GO:0050770	regulation of axonogenesis	11/287	155/18614	0.29338	0.00220925	0.00190191	SLITRK1/FGF13/MCF2/UST/NTRK2/PAK3/SEMA3D/DSCAM/MAP2/SEMA4D/MAPT	11
PN-L	GO:0048592	eye morphogenesis	11/287	157/18614	0.33033	0.00243457	0.00209588	EPHB1/MEGF11/NTRK2/VSX1/CRB1/DSCAM/SLC1A1/NKD1/DLL1/USH1C/HIPK2	11
PN-L	GO:0072659	protein localization to plasma membrane	15/287	285/18614	0.38809	0.00280075	0.00241112	FGF13/RAB3C/KCNB1/DPP10/GPR158/KCNIP3/TNIK/ZDHHC22/INPP5K/RAP2A/PID1/SORBS1/CLASP2/EHD3/RAPGEF2	15
PN-L	GO:0042391	regulation of membrane potential	19/287	433/18614	0.46062	0.00325629	0.00280329	KCNH8/FGF13/FGF12/KCNB1/NTRK2/P2RX7/SLC8A3/GRIK2/STX1B/AKAP6/PID1/CACNG2/GABBR1/MAPT/NALCN/GRID1/EHD3/GRIA4/CTNNA3	19
PN-L	GO:0007156	homophilic cell adhesion via plasma membrane adhesion molecules	11/287	168/18614	0.61387	0.00425288	0.00366124	CDH18/MYOT/DSCAML1/CADM2/PCDH15/CDH20/PCDH11Y/DSCAM/PTPRT/PCDH7/CADM3	11
PN-L	GO:0014014	negative regulation of gliogenesis	6/287	45/18614	0.62659	0.00425587	0.00366381	HES5/DAAM2/ABCC8/ID4/NOG/SIRT2	6
PN-L	GO:0060560	developmental growth involved in morphogenesis	13/287	234/18614	0.73698	0.00490944	0.00422646	SH3GL2/FGF13/FLRT1/SEMA3D/DSCAM/ALCAM/NKD1/WASF1/MAP2/SEMA4D/MAPT/SHH/CYFIP2	13
PN-L	GO:0042552	myelination	10/287	144/18614	0.81031	0.00529608	0.00455932	UGT8/CNTN1/HES5/ZNF488/NTRK2/ID4/SLC8A3/GAL3ST1/SERINC5/SIRT2	10
PN-L	GO:0007272	ensheathment of neurons	10/287	146/18614	0.90949	0.00572812	0.00493125	UGT8/CNTN1/HES5/ZNF488/NTRK2/ID4/SLC8A3/GAL3ST1/SERINC5/SIRT2	10
PN-L	GO:0008366	axon ensheathment	10/287	146/18614	0.90949	0.00572812	0.00493125	UGT8/CNTN1/HES5/ZNF488/NTRK2/ID4/SLC8A3/GAL3ST1/SERINC5/SIRT2	10
PN-L	GO:0001654	eye development	17/287	385/18614	0.0001072	0.00663139	0.00570886	EPHB1/SMOC1/HES5/MEGF11/NTRK2/VSX1/CRB1/DSCAM/SLC1A1/NKD1/DLL1/USH1C/GRHL3/HIPK2/CHD7/SHH/CRYAB	17
PN-L	GO:0150063	visual system development	17/287	389/18614	0.0001214	0.00737794	0.00635156	EPHB1/SMOC1/HES5/MEGF11/NTRK2/VSX1/CRB1/DSCAM/SLC1A1/NKD1/DLL1/USH1C/GRHL3/HIPK2/CHD7/SHH/CRYAB	17
PN-L	GO:0072006	nephron development	10/287	152/18614	0.00012709	0.00737895	0.00635243	IRX2/HES5/BMP2/BASP1/DLL1/SULF2/NOG/ERBB4/MTSS1/SHH	10
PN-L	GO:1901888	regulation of cell junction assembly	12/287	214/18614	0.00012737	0.00737895	0.00635243	EPHB1/SLITRK1/IL1RAPL1/NTRK2/SLITRK5/NTNG2/LRRTM1/RAP2A/LRTM2/SEMA4D/CLASP2/RAPGEF2	12
PN-L	GO:0060993	kidney morphogenesis	8/287	97/18614	0.00012781	0.00737895	0.00635243	IRX2/HES5/BMP2/SOX4/BASP1/NOG/ERBB4/SHH	8
PN-L	GO:0048710	regulation of astrocyte differentiation	5/287	33/18614	0.0001402	0.00796146	0.0068539	HES5/BMP2/ID4/NOG/SHH	5
PN-L	GO:0048880	sensory system development	17/287	395/18614	0.00014579	0.0081457	0.00701251	EPHB1/SMOC1/HES5/MEGF11/NTRK2/VSX1/CRB1/DSCAM/SLC1A1/NKD1/DLL1/USH1C/GRHL3/HIPK2/CHD7/SHH/CRYAB	17
PN-L	GO:0060041	retina development in camera-type eye	10/287	155/18614	0.0001493	0.00820925	0.00706722	MEGF11/NTRK2/VSX1/CRB1/DSCAM/SLC1A1/DLL1/USH1C/HIPK2/CHD7	10
PN-L	GO:0030902	hindbrain development	10/287	157/18614	0.00016586	0.00897694	0.00772811	EPHB1/GDF10/CNTN1/SSTR1/SSTR2/DLL1/NOG/OPHN1/SHH/NFIB	10
PN-L	GO:0043583	ear development	12/287	221/18614	0.00017213	0.00917343	0.00789727	HES5/BMP2/PCDH15/LRIG1/DLL1/USH1C/NOG/GRHL3/CHD7/TSHZ1/SHH/BCR	12
PN-L	GO:0048638	regulation of developmental growth	15/287	328/18614	0.0001861	0.00976756	0.00840874	MSTN/FGF13/SEMA3D/PLCB1/DSCAM/BASP1/NKD1/DLL1/NOG/ERBB4/CHD7/AKAP6/MAP2/SEMA4D/MAPT	15
PN-L	GO:0007264	small GTPase mediated signal transduction	19/287	483/18614	0.00019215	0.00993428	0.00855227	GPR17/MCF2/RASL10A/DOK6/RAB33A/NET1/ARHGAP24/KSR2/OPHN1/WASF1/RAP2A/ARFGEF3/ARHGEF10L/BCL6/ARHGAP31/RASGEF1C/RAPGEF2/BCR/ELMO1	19
PN-L	GO:0050805	negative regulation of synaptic transmission	6/287	55/18614	0.00019604	0.00998661	0.00859732	SORCS3/KCNB1/GRIK2/ABHD6/GABBR1/MAPT	6
PN-L	GO:0050773	regulation of dendrite development	8/287	104/18614	0.00020763	0.01042341	0.00897336	IL1RAPL1/ELAVL4/PAK3/CSMD3/TNIK/RAP2A/SEMA4D/RAPGEF2	8
PN-L	GO:0007265	Ras protein signal transduction	15/287	333/18614	0.00021912	0.01084346	0.00933497	GPR17/DOK6/RAB33A/NET1/ARHGAP24/KSR2/OPHN1/WASF1/RAP2A/ARFGEF3/BCL6/RASGEF1C/RAPGEF2/BCR/ELMO1	15
PN-L	GO:0031345	negative regulation of cell projection organization	11/287	195/18614	0.00023003	0.01122279	0.00966153	NEU4/FGF13/MCF2/DNM3/SEMA3D/PFN2/STX1B/ARHGAP24/MAP2/SEMA4D/RAPGEF2	11
PN-L	GO:1901890	positive regulation of cell junction assembly	8/287	106/18614	0.00023675	0.01139013	0.00980559	EPHB1/SLITRK1/IL1RAPL1/NTRK2/SLITRK5/LRRTM1/LRTM2/SEMA4D	8
PN-L	GO:0043010	camera-type eye development	15/287	338/18614	0.0002571	0.01212446	0.01043776	EPHB1/HES5/MEGF11/NTRK2/VSX1/CRB1/DSCAM/SLC1A1/DLL1/USH1C/GRHL3/HIPK2/CHD7/SHH/CRYAB	15
PN-L	GO:0048588	developmental cell growth	12/287	231/18614	0.00025901	0.01212446	0.01043776	SH3GL2/FGF13/FLRT1/SEMA3D/DSCAM/ALCAM/AKAP6/WASF1/MAP2/SEMA4D/MAPT/CYFIP2	12
PN-L	GO:0050769	positive regulation of neurogenesis	12/287	232/18614	0.00026945	0.01244516	0.01071385	SLITRK1/IL1RAPL1/ZNF488/BMP2/NTRK2/PAK3/ID4/DSCAM/RNF112/SEMA4D/MAPT/SHH	12
PN-L	GO:0021537	telencephalon development	13/287	270/18614	0.00030343	0.0137699	0.0118543	FGF13/HES5/BMP2/NTRK2/SLITRK5/ID4/PLCB1/ERBB4/CHD7/ATAT1/NRG3/SHH/NFIB	13
PN-L	GO:0016055	Wnt signaling pathway	18/287	461/18614	0.00030909	0.0137699	0.0118543	FERMT1/DAAM2/CXXC4/BMP2/AMOTL2/SOX4/NDRG2/NKD1/CTNND2/SULF2/NOG/TNIK/GRHL3/ZBED3/ANKRD6/SHH/APCDD1/CSNK1E	18
PN-L	GO:0046328	regulation of JNK cascade	9/287	139/18614	0.00031006	0.0137699	0.0118543	EPHB1/PLCB1/GADD45G/TNIK/HIPK2/RAP2A/PHLPP1/ANKRD6/MTURN	9
PN-L	GO:0198738	cell-cell signaling by wnt	18/287	463/18614	0.00032554	0.01427412	0.01228837	FERMT1/DAAM2/CXXC4/BMP2/AMOTL2/SOX4/NDRG2/NKD1/CTNND2/SULF2/NOG/TNIK/GRHL3/ZBED3/ANKRD6/SHH/APCDD1/CSNK1E	18
PN-L	GO:1990138	neuron projection extension	10/287	172/18614	0.00034651	0.01500408	0.01291679	SH3GL2/FLRT1/SEMA3D/DSCAM/ALCAM/WASF1/MAP2/SEMA4D/MAPT/CYFIP2	10
PN-L	GO:0048708	astrocyte differentiation	7/287	87/18614	0.00039282	0.01679896	0.01446197	HES5/BMP2/ID4/DLL1/NOG/MAPT/SHH	7
PN-L	GO:0098885	modification of postsynaptic actin cytoskeleton	3/287	10/18614	0.00040171	0.01696964	0.01460891	CTTNBP2/PFN2/WASF1	3
PN-L	GO:0072009	nephron epithelium development	8/287	116/18614	0.00043696	0.01823655	0.01569957	IRX2/HES5/BMP2/BASP1/DLL1/NOG/MTSS1/SHH	8
PN-L	GO:0030177	positive regulation of Wnt signaling pathway	9/287	146/18614	0.00044521	0.01835957	0.01580548	DAAM2/BMP2/SOX4/NKD1/SULF2/ZBED3/ANKRD6/SHH/CSNK1E	9
PN-L	GO:0032528	microvillus organization	4/287	24/18614	0.00046103	0.0187884	0.01617465	USH1C/TNIK/RAP2A/RAPGEF2	4
PN-L	GO:0048713	regulation of oligodendrocyte differentiation	5/287	43/18614	0.00050146	0.02019847	0.01738856	HES5/ZNF488/DAAM2/ID4/SHH	5
PN-L	GO:0048814	regulation of dendrite morphogenesis	6/287	66/18614	0.00053342	0.02110773	0.01817133	IL1RAPL1/PAK3/TNIK/RAP2A/SEMA4D/RAPGEF2	6
PN-L	GO:0007015	actin filament organization	17/287	442/18614	0.00053622	0.02110773	0.01817133	TMEFF2/DAAM2/PAK3/PFN2/USH1C/INPP5K/FAM171A1/ENAH/WASF1/MTSS1/ARHGEF10L/SORBS1/CLASP2/ZBED3/MARCKSL1/CYFIP2/ELMO1	17
PN-L	GO:2000726	negative regulation of cardiac muscle cell differentiation	3/287	11/18614	0.00054606	0.02125328	0.01829663	BMP2/DLL1/SOX6	3
PN-L	GO:1903532	positive regulation of secretion by cell	13/287	289/18614	0.00057829	0.02225786	0.01916146	KLRC2/KCNB1/BMP2/ABCC8/SOX4/P2RX7/PLCB1/SYTL4/C1QTNF3/STX1B/GABBR1/CLASP2/GLUD1	13
PN-L	GO:0099173	postsynapse organization	10/287	185/18614	0.00061467	0.02337093	0.02011968	EPHB1/IL1RAPL1/DNM3/PAK3/LRRC4/CTNND2/NTNG2/OPHN1/GRID1/KIF1A	10
PN-L	GO:0014003	oligodendrocyte development	5/287	45/18614	0.00062071	0.02337093	0.02011968	CNTN1/HES5/ZNF488/ID4/SHH	5
PN-L	GO:2000050	regulation of non-canonical Wnt signaling pathway	4/287	26/18614	0.00063311	0.02358151	0.02030096	DAAM2/NKD1/ANKRD6/CSNK1E	4
PN-L	GO:0022612	gland morphogenesis	8/287	123/18614	0.00064583	0.02379935	0.0204885	ID4/NTN4/SULF2/NOG/LIMS2/NRG3/SHH/NFIB	8
PN-L	GO:0030010	establishment of cell polarity	9/287	155/18614	0.0006867	0.0250393	0.02155596	FERMT1/EPHB1/FGF13/HES5/UST/AMOTL2/CRB1/OPHN1/SHH	9
PN-L	GO:0072080	nephron tubule development	7/287	96/18614	0.00071251	0.02544246	0.02190303	IRX2/HES5/BMP2/DLL1/NOG/MTSS1/SHH	7
PN-L	GO:0032252	secretory granule localization	3/287	12/18614	0.00071979	0.02544246	0.02190303	MAP2/KIF5A/KIF1A	3
PN-L	GO:0072070	loop of Henle development	3/287	12/18614	0.00071979	0.02544246	0.02190303	IRX2/HES5/DLL1	3
PN-L	GO:0060828	regulation of canonical Wnt signaling pathway	12/287	260/18614	0.00074664	0.02612473	0.02249039	FERMT1/DAAM2/BMP2/SOX4/NKD1/CTNND2/SULF2/NOG/ZBED3/ANKRD6/SHH/CSNK1E	12
PN-L	GO:0001754	eye photoreceptor cell differentiation	5/287	47/18614	0.00076002	0.02632697	0.02266449	NTRK2/CRB1/DSCAM/NKD1/USH1C	5
PN-L	GO:0030111	regulation of Wnt signaling pathway	14/287	338/18614	0.00080881	0.02773963	0.02388063	FERMT1/DAAM2/CXXC4/BMP2/SOX4/NKD1/CTNND2/SULF2/NOG/ZBED3/ANKRD6/SHH/APCDD1/CSNK1E	14
Cluster	ID	Description	GeneRatio	BgRatio	pvalue	p.adjust	qvalue	geneID	Count
NL	GO:0050804	modulation of chemical synaptic transmission	69/484	487/18614	2.488e-28	5.0333e-24	4.3009e-24	SV2B/NEFL/SYT1/CBLN2/ARHGAP44/NEFH/HCN1/SYT4/INA/NPY/FBXO2/HTR2A/CELF4/SLC7A10/NPTX1/SNAP25/PHF24/NRGN/CUX2/SNCA/GRM3/PRKCB/CNTNAP4/JPH3/SV2C/ERC2/CPLX2/CACNG3/CAMKV/DNM1/LGI1/RGS4/ATP1A2/GRM1/UNC13C/CAMK2B/CALB2/NEURL1/LRFN2/CPEB3/BAIAP3/RIMS2/CACNG2/SNCG/SHANK2/CNTN2/NEUROD2/SLC4A10/DLGAP2/CAMK2A/SYP/NCDN/UNC13A/STX1A/ADRB2/KCNMB4/CPLX1/MEF2C/GRIN3A/TPRG1L/STXBP1/MAP1A/RIMS3/GRIN1/FRRS1L/RASGRF…	69
NL	GO:0099177	regulation of trans-synaptic signaling	69/484	488/18614	2.8325e-27	5.0333e-24	4.3009e-24	SV2B/NEFL/SYT1/CBLN2/ARHGAP44/NEFH/HCN1/SYT4/INA/NPY/FBXO2/HTR2A/CELF4/SLC7A10/NPTX1/SNAP25/PHF24/NRGN/CUX2/SNCA/GRM3/PRKCB/CNTNAP4/JPH3/SV2C/ERC2/CPLX2/CACNG3/CAMKV/DNM1/LGI1/RGS4/ATP1A2/GRM1/UNC13C/CAMK2B/CALB2/NEURL1/LRFN2/CPEB3/BAIAP3/RIMS2/CACNG2/SNCG/SHANK2/CNTN2/NEUROD2/SLC4A10/DLGAP2/CAMK2A/SYP/NCDN/UNC13A/STX1A/ADRB2/KCNMB4/CPLX1/MEF2C/GRIN3A/TPRG1L/STXBP1/MAP1A/RIMS3/GRIN1/FRRS1L/RASGRF…	69
NL	GO:0099504	synaptic vesicle cycle	38/484	198/18614	2.4791e-18	2.9369e-15	2.5095e-15	SV2B/SYT1/PACSIN1/SH3GL3/SYT4/NPY/SH3GL2/SNAP25/SNCA/PRKCB/SV2C/ERC2/BSN/SLC32A1/CPLX2/SLC17A6/DNM1/SNAP91/UNC13C/SNCB/RIMS2/SNCG/SNPH/ATP6V1G2/SLC17A7/SYP/SYN2/UNC13A/STX1A/CPLX1/AMPH/TPRG1L/STXBP1/SYNJ2/RIMS3/NAPB/DOC2A/DNAJC6	38
NL	GO:0099003	vesicle-mediated transport in synapse	39/484	220/18614	1.3919e-17	1.2367e-14	1.0568e-14	SV2B/SYT1/PACSIN1/SH3GL3/SYT4/NPY/SH3GL2/SNAP25/CALY/SNCA/PRKCB/SV2C/ERC2/BSN/SLC32A1/CPLX2/SLC17A6/DNM1/SNAP91/UNC13C/SNCB/RIMS2/SNCG/SNPH/ATP6V1G2/SLC17A7/SYP/SYN2/UNC13A/STX1A/CPLX1/AMPH/TPRG1L/STXBP1/SYNJ2/RIMS3/NAPB/DOC2A/DNAJC6	39
NL	GO:0006836	neurotransmitter transport	36/484	202/18614	4.358e-17	3.0977e-13	2.6469e-13	SV2B/SYT1/GABRA2/SYT4/NPY/SNAP25/SNCA/PRKCB/SV2C/ERC2/SLC32A1/CPLX2/SLC17A6/ATP1A2/UNC13C/BAIAP3/RIMS2/SLC1A2/SNCG/SNPH/CAMK2A/SLC17A7/SYP/SYN2/UNC13A/SLC6A15/STX1A/KCNMB4/CPLX1/MEF2C/TPRG1L/STXBP1/RIMS3/NAPB/DOC2A/SYNGR3	36
NL	GO:0007269	neurotransmitter secretion	29/484	141/18614	3.4897e-14	1.7718e-11	1.514e-12	SV2B/SYT1/SYT4/NPY/SNAP25/SNCA/PRKCB/SV2C/ERC2/SLC32A1/CPLX2/UNC13C/BAIAP3/RIMS2/SNCG/SNPH/CAMK2A/SYP/SYN2/UNC13A/STX1A/KCNMB4/CPLX1/MEF2C/TPRG1L/STXBP1/RIMS3/NAPB/DOC2A	29
NL	GO:0099643	signal release from synapse	29/484	141/18614	3.4897e-14	1.7718e-11	1.514e-12	SV2B/SYT1/SYT4/NPY/SNAP25/SNCA/PRKCB/SV2C/ERC2/SLC32A1/CPLX2/UNC13C/BAIAP3/RIMS2/SNCG/SNPH/CAMK2A/SYP/SYN2/UNC13A/STX1A/KCNMB4/CPLX1/MEF2C/TPRG1L/STXBP1/RIMS3/NAPB/DOC2A	29
NL	GO:0001505	regulation of neurotransmitter levels	34/484	211/18614	1.2791e-13	5.6825e-11	4.8556e-11	SV2B/SYT1/GABRA2/SYT4/NPY/SNAP25/GAD2/SNCA/PRKCB/SV2C/ERC2/SLC32A1/CPLX2/ATP1A2/UNC13C/BAIAP3/RIMS2/SLC1A2/SNCG/SNPH/CAMK2A/SYP/SYN2/UNC13A/STX1A/KCNMB4/CPLX1/MEF2C/TPRG1L/STXBP1/RIMS3/NAPB/DOC2A/SYNGR3	34
NL	GO:0050808	synapse organization	50/484	466/18614	1.463e-14	5.7773e-11	4.9366e-11	NEFL/SLITRK4/GABRG2/CBLN2/GABRA2/GABRA1/ARHGAP44/NEFH/LRFN5/INA/NGEF/NPTX1/FGF13/CUX2/SNCA/ZNF365/ERC2/BSN/CAMKV/CDH9/ANK3/UNC13C/ICAM5/LRTM2/CAMK2B/SRCIN1/SNCB/NEURL1/PPFIA2/IL1RAPL1/CDH8/LRFN2/CACNG2/C1QL3/SNCG/SHANK2/CNTN2/NEUROD2/FRMPD4/CPNE6/SEMA4D/KIRREL3/UNC13A/MEF2C/KIF1A/ASIC2/C1QL2/FRRS1L/CACNB1/ITPKA	50
NL	GO:0006887	exocytosis	40/484	351/18614	3.8936e-11	1.3838e-08	1.1824e-08	VSNL1/SV2B/SYT13/SYT1/ARHGAP44/CRHBP/SYT4/CHGA/NPY/SNAP25/SNCA/PRKCB/STXBP5L/SV2C/ERC2/CPLX2/UNC13C/SRCIN1/STXBP6/ANXA3/IL1RAPL1/BAIAP3/RIMS2/STEAP2/SNPH/DMTN/SYP/SYN2/UNC13A/STX1A/CPLX1/TPRG1L/STXBP1/RIMS3/NAPB/DOC2A/SYNGR3/SCAMP5/LGI3/NSF	40
NL	GO:0016079	synaptic vesicle exocytosis	22/484	97/18614	4.7777e-11	1.5436e-08	1.319e-09	SV2B/SYT1/SYT4/NPY/SNAP25/SNCA/PRKCB/SV2C/ERC2/CPLX2/UNC13C/RIMS2/SNPH/SYP/UNC13A/STX1A/CPLX1/TPRG1L/STXBP1/RIMS3/NAPB/DOC2A	22
NL	GO:0045055	regulated exocytosis	32/484	228/18614	6.9417e-11	2.0559e-08	1.7567e-08	SV2B/SYT13/SYT1/CRHBP/SYT4/CHGA/NPY/SNAP25/SNCA/PRKCB/SV2C/ERC2/CPLX2/UNC13C/ANXA3/BAIAP3/RIMS2/STEAP2/SNPH/DMTN/SYP/SYN2/UNC13A/STX1A/CPLX1/TPRG1L/STXBP1/RIMS3/NAPB/DOC2A/SYNGR3/SCAMP5	32
NL	GO:0051588	regulation of neurotransmitter transport	22/484	99/18614	7.5489e-11	2.0637e-08	1.7634e-08	SV2B/SYT1/SYT4/NPY/SNCA/PRKCB/SV2C/CPLX2/ATP1A2/BAIAP3/RIMS2/SNCG/CAMK2A/SYP/STX1A/KCNMB4/CPLX1/MEF2C/TPRG1L/STXBP1/RIMS3/SYNGR3	22
NL	GO:0046928	regulation of neurotransmitter secretion	20/484	82/18614	1.8932e-10	4.8061e-08	4.1068e-08	SV2B/SYT1/SYT4/NPY/SNCA/PRKCB/SV2C/CPLX2/BAIAP3/RIMS2/SNCG/CAMK2A/SYP/STX1A/KCNMB4/CPLX1/MEF2C/TPRG1L/STXBP1/RIMS3	20
NL	GO:0035249	synaptic transmission, glutamatergic	21/484	112/18614	1.0823e-08	2.361e-07	2.0175e-06	SYT1/HCN1/HTR2A/GRM3/SLC17A6/CACNG3/ATP1A2/GRM1/UNC13C/CDH8/CACNG2/SLC17A7/UNC13A/MEF2C/GRIN3A/TPRG1L/STXBP1/GRIN1/NAPB/FRRS1L/GRIN2C	21
NL	GO:0050803	regulation of synapse structure or activity	30/484	240/18614	1.0849e-08	2.361e-07	2.0175e-06	NEFL/SLITRK4/CBLN2/ARHGAP44/LRFN5/NGEF/CUX2/SNCA/SLC17A6/CAMKV/ICAM5/LRTM2/CAMK2B/SRCIN1/NEURL1/PPFIA2/IL1RAPL1/CDH8/LRFN2/C1QL3/SHANK2/NEUROD2/FRMPD4/SEMA4D/SLC17A7/MEF2C/KIF1A/ASIC2/C1QL2/ITPKA	30
NL	GO:0048167	regulation of synaptic plasticity	28/484	209/18614	1.1294e-08	2.361e-07	2.0175e-06	SYT4/SNAP25/NRGN/SNCA/JPH3/ERC2/CPLX2/UNC13C/CAMK2B/CALB2/NEURL1/CPEB3/RIMS2/SHANK2/CNTN2/NEUROD2/SLC4A10/CAMK2A/SYP/NCDN/MEF2C/STXBP1/MAP1A/RIMS3/GRIN1/RASGRF2/ITPKA/GRIN2C	28
NL	GO:0042391	regulation of membrane potential	40/484	433/18614	3.8282e-08	7.5586e-06	6.4587e-06	KCNK1/GABRG2/KCNC2/GABRA2/GABRA1/GABRA5/HCN1/RYR2/CELF4/KCNJ3/FGF13/CUX2/GABRG1/SNCA/NTSR2/RGS4/ATP1A2/KCNA4/GRM1/ANK3/FXYD1/RIMS2/CACNG2/EHD3/GABRA4/BOK/KCNA1/SCN2B/STX1A/ADRB2/KCNMB4/KCNK12/KCNMA1/MEF2C/GRIN3A/ASIC2/RIMS3/GRIN1/ATP1B1/GRIN2C	40
NL	GO:0023061	signal release	42/484	483/18614	7.8199e-08	1.4627e-05	1.2499e-05	VSNL1/SV2B/SYT13/SYT1/CRHBP/SYT4/CHGA/NPY/CARTPT/HTR2A/SNAP25/SNCA/PRKCB/SV2C/VIP/ERC2/SLC32A1/ACVR1C/CPLX2/UNC13C/BAIAP3/RIMS2/SNCG/SNPH/CAMK2G/CAMK2A/OPRK1/MYRIP/HTR2C/SYP/SYN2/UNC13A/PTPRN/STX1A/KCNMB4/CPLX1/MEF2C/TPRG1L/STXBP1/RIMS3/NAPB/DOC2A	42
NL	GO:0050807	regulation of synapse organization	28/484	234/18614	1.808e-08	3.2128e-05	2.7453e-05	NEFL/SLITRK4/CBLN2/ARHGAP44/LRFN5/NGEF/CUX2/SNCA/CAMKV/ICAM5/LRTM2/CAMK2B/SRCIN1/NEURL1/PPFIA2/IL1RAPL1/CDH8/LRFN2/C1QL3/SHANK2/NEUROD2/FRMPD4/SEMA4D/MEF2C/KIF1A/ASIC2/C1QL2/ITPKA	28
NL	GO:0017157	regulation of exocytosis	25/484	194/18614	4.4213e-07	7.4825e-05	6.3937e-05	VSNL1/SV2B/SYT13/SYT1/SYT4/NPY/SNCA/PRKCB/STXBP5L/SV2C/CPLX2/STXBP6/IL1RAPL1/BAIAP3/RIMS2/SYP/STX1A/CPLX1/TPRG1L/STXBP1/RIMS3/DOC2A/SCAMP5/LGI3/NSF	25
NL	GO:0061564	axon development	40/484	479/18614	8.6797e-07	0.00014022	0.00011981	CCK/NEFL/SLITRK4/NEFH/PLP1/NPTX1/FGF13/MAG/SHTN1/XK/MCF2/LGI1/MBP/NRXN3/ATP8A2/ANK3/LRTM2/RTN4RL1/EPHB6/CRTAC1/KIAA0319/KIF5A/CNTN2/FEZF2/SEMA4D/OLFM1/KALRN/KCNA1/CHN1/INPP5F/RTN4R/CNP/CYFIP2/STXBP1/MAP1A/ISLR2/DCLK1/ULK2/FGFR2/APLP1	40
NL	GO:0016358	dendrite development	27/484	234/18614	9.6815e-07	1.496e-05	0.00012783	PACSIN1/ARHGAP44/SLC12A5/NGEF/CUX2/ZNF365/SULT4A1/MCF2/CAMK2B/SRCIN1/NEURL1/PPFIA2/IL1RAPL1/KLHL1/CPEB3/KIAA0319/FEZF2/CAMK2A/SEMA4D/KNDC1/MEF2C/KIF1A/GRIN3A/MAP1A/HECW1/DCLK1/ITPKA	27
NL	GO:0035418	protein localization to synapse	16/484	78/18614	1.3333e-06	0.00019743	1.687e-05	ARHGAP44/NPTX1/SNAP25/BSN/CACNG3/LGI1/CACNG2/C1QL3/KIF5A/DLG2/LRRC7/CPLX1/ASIC2/MAP1A/C1QL2/GRIN2C	16
NL	GO:0010975	regulation of neuron projection development	38/484	452/18614	2.1608e-06	0.00030718	0.00026248	NEFL/PACSIN1/ARHGAP44/SERPINI1/NGEF/KLK6/SLC39A12/SNAP25/FGF13/CUX2/MAG/ZNF365/SHTN1/XK/MCF2/MBP/ATP8A2/CAMK2B/SRCIN1/PPFIA2/IL1RAPL1/RTN4RL1/KIAA0319/CNTN2/CAMK2G/FEZF2/SEMA4D/KNDC1/LRRC7/NDRG4/CHN1/INPP5F/RTN4R/KIF1A/HECW1/ISLR2/ULK2/ITPKA	38
NL	GO:0048488	synaptic vesicle endocytosis	15/484	70/18614	2.6296e-06	0.00035945	0.00030715	SYT1/PACSIN1/SH3GL3/SH3GL2/SNCA/DNM1/SNAP91/SNCB/SNCG/SLC17A7/SYP/STX1A/AMPH/SYNJ2/DNAJC6	15
NL	GO:0140238	presynaptic endocytosis	15/484	72/18614	4.0152e-06	0.00052852	0.00045161	SYT1/PACSIN1/SH3GL3/SH3GL2/SNCA/DNM1/SNAP91/SNCB/SNCG/SLC17A7/SYP/STX1A/AMPH/SYNJ2/DNAJC6	15
NL	GO:0017156	calcium-ion regulated exocytosis	14/484	65/18614	9.7111e-06	0.0012326	0.0010533	SYT13/SYT1/SYT4/SNAP25/UNC13C/BAIAP3/RIMS2/SYN2/UNC13A/STX1A/STXBP1/RIMS3/DOC2A/SCAMP5	14
NL	GO:0034765	regulation of monoatomic ion transmembrane transport	38/484	478/18614	1.0606e-05	0.0012997	0.0011106	KCNC2/HCN1/PLP1/RYR2/KCNJ3/FGF13/SNCA/JPH3/CACNG3/RGS4/ATP1A2/KCNA4/KCNV1/CABP1/RGS7/ANK3/FXYD1/CACNG2/CACNA2D3/KCNS1/SLC31A2/GJC2/KCNJ12/EHD3/OPRK1/SCN2A/KCNA1/CAPN3/SCN2B/ADRB2/KCNK12/KCNMA1/ASIC2/HECW1/GRIN1/CACNB1/ATP1B1/GRIN2C	38
NL	GO:0060078	regulation of postsynaptic membrane potential	20/484	148/18614	1.7013e-05	0.0020155	0.0017222	GABRG2/GABRA2/GABRA1/GABRA5/HCN1/CELF4/CUX2/GABRG1/SNCA/RGS4/GRM1/RIMS2/GABRA4/KCNA1/STX1A/ADRB2/MEF2C/GRIN3A/GRIN1/GRIN2C	20
NL	GO:0051966	regulation of synaptic transmission, glutamatergic	15/484	80/18614	1.9054e-05	0.0021845	0.0018666	SYT1/HCN1/HTR2A/GRM3/CACNG3/ATP1A2/GRM1/CACNG2/UNC13A/MEF2C/TPRG1L/STXBP1/GRIN1/FRRS1L/GRIN2C	15
NL	GO:0007409	axonogenesis	35/484	427/18614	2.2332e-05	0.0024146	0.0020633	CCK/NEFL/SLITRK4/NEFH/NPTX1/FGF13/MAG/SHTN1/XK/MCF2/LGI1/MBP/NRXN3/ATP8A2/ANK3/LRTM2/EPHB6/KIAA0319/KIF5A/CNTN2/FEZF2/SEMA4D/OLFM1/KALRN/CHN1/RTN4R/CNP/CYFIP2/STXBP1/MAP1A/ISLR2/DCLK1/ULK2/FGFR2/APLP1	35
NL	GO:0036465	synaptic vesicle recycling	15/484	81/18614	2.2834e-05	0.0024146	0.0020633	SYT1/PACSIN1/SH3GL3/SH3GL2/SNCA/DNM1/SNAP91/SNCB/SNCG/SLC17A7/SYP/STX1A/AMPH/SYNJ2/DNAJC6	15
NL	GO:1902414	protein localization to cell junction	17/484	107/18614	2.31E-09	0.0024146	0.0020633	ARHGAP44/NPTX1/SNAP25/BSN/CACNG3/LGI1/CACNG2/C1QL3/KIF5A/DLG2/LRRC7/MPP7/CPLX1/ASIC2/MAP1A/C1QL2/GRIN2C	17
NL	GO:0140029	exocytic process	15/484	83/18614	3.2523e-05	0.0033025	0.0028219	SYT1/SNAP25/SNCA/ERC2/CPLX2/UNC13C/SNPH/DMTN/UNC13A/STX1A/CPLX1/TPRG1L/STXBP1/NAPB/DOC2A	15
NL	GO:0006813	potassium ion transport	25/484	241/18614	4.4828e-05	0.0043762	0.0037394	KCNK1/KCNC2/HCN1/SLC12A5/HTR2A/KCNJ3/VIP/SLC17A6/RGS4/ATP1A2/KCNA4/KCNV1/RGS7/ANK3/FXYD1/KCNS1/KCNJ12/OPRK1/SLC17A7/KCNA1/KCNMB4/KCNK12/KCNMA1/ATP1B1/NSF	25
NL	GO:1902476	chloride transmembrane transport	16/484	98/18614	4.556e-06	0.0043762	0.0037394	GABRG2/GABRA2/GABRA1/GABRA5/SLC12A5/ANO3/ANO4/GABRG1/SLC17A6/FXYD1/CLCA4/GABRA4/OCA2/SLC17A7/BEST1/SLC26A9	16
NL	GO:0006821	chloride transport	17/484	113/18614	5.4537e-05	0.0051007	0.0043585	GABRG2/GABRA2/GABRA1/GABRA5/SLC12A5/ANO3/ANO4/GABRG1/SLC17A6/FXYD1/CLCA4/GABRA4/SLC4A10/OCA2/SLC17A7/BEST1/SLC26A9	17
NL	GO:0030534	adult behavior	19/484	143/18614	5.7967e-05	0.0052824	0.0045137	GABRG2/CRHBP/NPY/CARTPT/HTR2A/SNCA/ATP1A2/NRXN3/KLHL1/CNTNAP2/SLC1A2/SNCG/PPP1R1B/SHANK2/CNTN2/LGI4/OPRK1/INPP5F/CNP	19
NL	GO:0042552	myelination	19/484	144/18614	6.5195e-05	0.0057926	0.0049497	MAL2/FA2H/MAL/BCAS1/PLP1/KLK6/MAG/MOBP/XK/MBP/MYRF/GAL3ST1/CNTN2/LGI4/ABCA2/TPPP/SCN2A/PLLP/SH3TC2	19
NL	GO:0007272	ensheathment of neurons	19/484	146/18614	8.2211e-05	0.0069566	0.0059443	MAL2/FA2H/MAL/BCAS1/PLP1/KLK6/MAG/MOBP/XK/MBP/MYRF/GAL3ST1/CNTN2/LGI4/ABCA2/TPPP/SCN2A/PLLP/SH3TC2	19
NL	GO:0008366	axon ensheathment	19/484	146/18614	8.2211e-05	0.0069566	0.0059443	MAL2/FA2H/MAL/BCAS1/PLP1/KLK6/MAG/MOBP/XK/MBP/MYRF/GAL3ST1/CNTN2/LGI4/ABCA2/TPPP/SCN2A/PLLP/SH3TC2	19
NL	GO:0007416	synapse assembly	22/484	197/18614	9.8985e-05	0.0081812	0.0069907	SLITRK4/GABRG2/CBLN2/GABRA2/GABRA1/LRFN5/NPTX1/FGF13/CUX2/SNCA/BSN/CDH9/ICAM5/LRTM2/IL1RAPL1/C1QL3/SHANK2/SEMA4D/KIRREL3/MEF2C/ASIC2/C1QL2	22
NL	GO:1903539	protein localization to postsynaptic membrane	11/484	44/18614	1.159e-05	0.0009154	0.0007822	ARHGAP44/NPTX1/SNAP25/CACNG3/LGI1/CACNG2/C1QL3/LRRC7/CPLX1/C1QL2/GRIN2C	11
NL	GO:0016082	synaptic vesicle priming	8/484	19/18614	0.00011591	0.0009154	0.0007822	SNAP25/SNCA/ERC2/UNC13C/UNC13A/STX1A/STXBP1/NAPB	8
NL	GO:0060996	dendritic spine development	15/484	91/18614	0.00012114	0.0093596	0.0079976	ARHGAP44/SLC12A5/NGEF/CUX2/ZNF365/CAMK2B/SRCIN1/NEURL1/PPFIA2/CPEB3/CAMK2A/MEF2C/KIF1A/GRIN3A/ITPKA	15
NL	GO:0062237	protein localization to postsynapse	11/484	45/18614	0.00014984	0.001133	0.0096814	ARHGAP44/NPTX1/SNAP25/CACNG3/LGI1/CACNG2/C1QL3/LRRC7/CPLX1/C1QL2/GRIN2C	11
NL	GO:0048499	synaptic vesicle membrane organization	9/484	27/18614	1.559e-05	0.011543	0.0098637	SYT1/SNAP25/ERC2/CPLX2/SYP/STX1A/CPLX1/STXBP1/DOC2A	9
NL	GO:0007611	learning or memory	26/484	276/18614	0.00016581	0.012026	0.010276	GABRA5/CRHBP/SYT4/SLC12A5/HTR2A/SNAP25/FGF13/NRGN/CUX2/JPH3/BRINP1/VIP/ATP1A2/NRXN3/CNTNAP2/CPEB3/PPP1R1B/SHANK2/CNTN2/NEUROD2/OPRK1/SCN2A/NDRG4/MEF2C/MAP1A/GRIN1	26
NL	GO:0098661	inorganic anion transmembrane transport	17/484	122/18614	0.00017848	0.012687	0.001084	GABRG2/GABRA2/GABRA1/GABRA5/SLC12A5/ANO3/ANO4/GABRG1/SLC17A6/FXYD1/CLCA4/GABRA4/OCA2/SLC17A7/BEST1/SLC26A9/ADAMTS8	17
NL	GO:0048168	regulation of neuronal synaptic plasticity	12/484	57/18614	0.00020387	0.014207	0.001214	SYT4/SNCA/JPH3/CAMK2B/NEURL1/CNTN2/SLC4A10/CAMK2A/SYP/NCDN/GRIN1/GRIN2C	12
NL	GO:0010959	regulation of metal ion transport	33/484	423/18614	0.00021759	0.014872	0.012708	KCNC2/PLP1/RYR2/HTR2A/FGF13/SNCA/JPH3/TF/VIP/RGS4/ATP1A2/CABP1/RGS7/ANK3/FXYD1/CAMK2B/NKAIN2/KCNS1/SLC31A2/CAMK2G/GJC2/EHD3/CAMK2A/OPRK1/KCNA1/CAPN3/SCN2B/BEST1/ADRB2/HECW1/GRIN1/CACNB1/ATP1B1	33
NL	GO:0098656	monoatomic anion transmembrane transport	17/484	125/18614	0.00025856	0.017338	0.014815	GABRG2/GABRA2/GABRA1/GABRA5/SLC12A5/ANO3/ANO4/GABRG1/SLC17A6/FXYD1/CLCA4/GABRA4/SLC4A10/OCA2/SLC17A7/BEST1/SLC26A9	17
NL	GO:0048791	calcium ion-regulated exocytosis of neurotransmitter	8/484	21/18614	0.00029806	0.019617	0.016762	SYT1/SYT4/SNAP25/UNC13C/RIMS2/UNC13A/STXBP1/RIMS3	8
NL	GO:0031629	synaptic vesicle fusion to presynaptic active zone membrane	8/484	22/18614	0.00045777	0.002958	0.025276	SYT1/SNAP25/ERC2/CPLX2/STX1A/CPLX1/STXBP1/DOC2A	8
NL	GO:1990504	dense core granule exocytosis	6/484	10/18614	0.00057602	0.036557	0.031237	SYT4/SNAP25/UNC13C/BAIAP3/UNC13A/STXBP1	6
NL	GO:0099500	vesicle fusion to plasma membrane	8/484	23/18614	0.00068601	0.004235	0.036187	SYT1/SNAP25/ERC2/CPLX2/STX1A/CPLX1/STXBP1/DOC2A	8
NL	GO:0034329	cell junction assembly	33/484	444/18614	0.00069113	0.004235	0.036187	CDH18/SLITRK4/GABRG2/CBLN2/GABRA2/GABRA1/LRFN5/GJB6/NPTX1/FGF13/CUX2/SNCA/BSN/CDH9/ICAM5/LRTM2/IL1RAPL1/CNTNAP2/CDH8/GJB1/C1QL3/SHANK2/SEMA4D/KIRREL3/ARHGEF7/DMTN/CDH22/MPP7/CDH12/MEF2C/ASIC2/C1QL2/GREM1	33
NL	GO:0050890	cognition	27/484	317/18614	0.00072563	0.043066	0.036799	JAKMIP1/GABRA5/CRHBP/SYT4/SLC12A5/HTR2A/SNAP25/FGF13/NRGN/CUX2/JPH3/BRINP1/VIP/ATP1A2/NRXN3/CNTNAP2/CPEB3/PPP1R1B/SHANK2/CNTN2/NEUROD2/OPRK1/SCN2A/NDRG4/MEF2C/MAP1A/GRIN1	27
NL	GO:0031644	regulation of nervous system process	18/484	150/18614	0.00072706	0.043066	0.036799	CARTPT/CELF4/NPTX1/CUX2/MAG/VIP/RGS4/GRM1/RIMS2/MYRF/DLGAP2/OPRK1/HTR2C/TPPP/STX1A/ADRB2/GRIN1/GRIN2C	18
NL	GO:0099173	postsynapse organization	20/484	185/18614	0.00080262	0.046762	0.039958	NEFL/ARHGAP44/NEFH/INA/NGEF/NPTX1/CUX2/ZNF365/CAMK2B/SRCIN1/PPFIA2/IL1RAPL1/LRFN2/C1QL3/SHANK2/CPNE6/KIF1A/C1QL2/FRRS1L/ITPKA	20
NL	GO:0031338	regulation of vesicle fusion	8/484	24/18614	0.0010057	0.057649	0.004926	SYT1/SYT4/SNCA/ERC2/CPLX2/CPLX1/STXBP1/DOC2A	8
NL	GO:0016081	synaptic vesicle docking	6/484	11/18614	0.0012394	0.069918	0.059744	SNAP25/UNC13C/SNPH/UNC13A/STX1A/TPRG1L	6
NL	GO:0060079	excitatory postsynaptic potential	16/484	124/18614	0.0014045	0.077995	0.066646	GABRG2/GABRA2/GABRA1/GABRA5/CELF4/CUX2/GABRG1/SNCA/RGS4/RIMS2/GABRA4/STX1A/ADRB2/MEF2C/GRIN1/GRIN2C	16
NL	GO:0022010	central nervous system myelination	8/484	26/18614	0.0020406	0.10902	0.093157	FA2H/MAL/PLP1/MAG/MOBP/MYRF/CNTN2/ABCA2	8
NL	GO:0032291	axon ensheathment in central nervous system	8/484	26/18614	0.0020406	0.10902	0.093157	FA2H/MAL/PLP1/MAG/MOBP/MYRF/CNTN2/ABCA2	8
NL	GO:0050433	regulation of catecholamine secretion	11/484	57/18614	0.0020553	0.10902	0.093157	SYT13/SYT1/SYT4/CHGA/CARTPT/HTR2A/SNCA/VIP/SNCG/OPRK1/STX1A	11
NL	GO:2000300	regulation of synaptic vesicle exocytosis	10/484	46/18614	0.0022665	0.11846	0.10122	SV2B/SYT1/SYT4/NPY/PRKCB/SV2C/RIMS2/SYP/TPRG1L/RIMS3	10
NL	GO:0051952	regulation of amine transport	14/484	98/18614	0.0002372	0.12135	0.10369	SYT13/SYT1/SYT4/CHGA/CARTPT/HTR2A/SNCA/VIP/RGS4/ATP1A2/SNCG/OPRK1/STX1A/STXBP1	14
NL	GO:0031630	regulation of synaptic vesicle fusion to presynaptic active zone membrane	6/484	12/18614	0.0024243	0.12135	0.10369	SYT1/ERC2/CPLX2/CPLX1/STXBP1/DOC2A	6
NL	GO:1901632	regulation of synaptic vesicle membrane organization	6/484	12/18614	0.0024243	0.12135	0.10369	SYT1/ERC2/CPLX2/CPLX1/STXBP1/DOC2A	6
NL	GO:0071805	potassium ion transmembrane transport	21/484	217/18614	0.0025448	0.12561	0.10734	KCNK1/KCNC2/HCN1/SLC12A5/KCNJ3/SLC17A6/RGS4/ATP1A2/KCNA4/KCNV1/RGS7/ANK3/KCNS1/KCNJ12/OPRK1/SLC17A7/KCNA1/KCNMB4/KCNK12/KCNMA1/ATP1B1	21
NL	GO:1903305	regulation of regulated secretory pathway	16/484	130/18614	0.0002722	0.13252	0.11324	SV2B/SYT13/SYT1/SYT4/NPY/PRKCB/SV2C/BAIAP3/RIMS2/SYP/STX1A/TPRG1L/STXBP1/RIMS3/DOC2A/SCAMP5	16
NL	GO:0006820	monoatomic anion transport	17/484	147/18614	0.0028724	0.13795	0.11788	GABRG2/GABRA2/GABRA1/GABRA5/SLC12A5/ANO3/ANO4/GABRG1/SLC17A6/FXYD1/CLCA4/GABRA4/SLC4A10/OCA2/SLC17A7/BEST1/SLC26A9	17
NL	GO:0050432	catecholamine secretion	11/484	59/18614	0.0029748	0.14096	0.12045	SYT13/SYT1/SYT4/CHGA/CARTPT/HTR2A/SNCA/VIP/SNCG/OPRK1/STX1A	11
NL	GO:0099565	chemical synaptic transmission, postsynaptic	16/484	132/18614	0.0033641	0.15732	0.13443	GABRG2/GABRA2/GABRA1/GABRA5/CELF4/CUX2/GABRG1/SNCA/RGS4/RIMS2/GABRA4/STX1A/ADRB2/MEF2C/GRIN1/GRIN2C	16
NL	GO:0048709	oligodendrocyte differentiation	14/484	101/18614	0.0034732	0.16031	0.13698	FA2H/OPALIN/MAL/PLP1/MAG/ZNF365/MOBP/DAAM2/MYRF/CNTN2/ABCA2/TPPP/BOK/CNP	14
NL	GO:0097120	receptor localization to synapse	11/484	61/18614	0.0042405	0.19321	0.01651	ARHGAP44/NPTX1/SNAP25/CACNG3/LGI1/CACNG2/C1QL3/KIF5A/LRRC7/CPLX1/C1QL2	11
NL	GO:0099072	regulation of postsynaptic membrane neurotransmitter receptor levels	13/484	88/18614	0.0042965	0.19329	0.16516	ARHGAP44/SST/NPTX1/SNAP25/CALY/CACNG3/LGI1/CACNG2/C1QL3/LRRC7/CPLX1/C1QL2/FRRS1L	13
NL	GO:0007612	learning	17/484	152/18614	0.0046517	0.20665	0.17658	GABRA5/SLC12A5/SNAP25/FGF13/NRGN/JPH3/ATP1A2/NRXN3/CNTNAP2/PPP1R1B/SHANK2/CNTN2/NEUROD2/OPRK1/NDRG4/MAP1A/GRIN1	17
NL	GO:0050806	positive regulation of synaptic transmission	18/484	170/18614	0.0048807	0.21415	0.18299	SYT1/SLC7A10/SNAP25/NRGN/SNCA/CACNG3/LGI1/CALB2/BAIAP3/RIMS2/CACNG2/SHANK2/STX1A/STXBP1/RIMS3/GRIN1/RASGRF2/GRIN2C	18
NL	GO:0015837	amine transport	14/484	107/18614	0.0071429	0.30958	0.26453	SYT13/SYT1/SYT4/CHGA/CARTPT/HTR2A/SNCA/VIP/RGS4/ATP1A2/SNCG/OPRK1/STX1A/STXBP1	14
NL	GO:0015698	inorganic anion transport	18/484	179/18614	0.010457	0.44774	0.38259	GABRG2/GABRA2/GABRA1/GABRA5/SLC12A5/ANO3/ANO4/GABRG1/SLC17A6/FXYD1/CLCA4/GABRA4/SLC4A10/OCA2/SLC17A7/BEST1/SLC26A9/ADAMTS8	18
NL	GO:0060998	regulation of dendritic spine development	10/484	54/18614	0.011045	0.46729	0.39929	NGEF/CUX2/CAMK2B/NEURL1/PPFIA2/CPEB3/MEF2C/KIF1A/GRIN3A/ITPKA	10
NL	GO:0032409	regulation of transporter activity	25/484	324/18614	0.013957	0.58355	0.49863	KCNC2/CRHBP/HCN1/RYR2/FGF13/SLC5A11/SNCA/JPH3/CACNG3/ATP1A2/CABP1/ANK3/FXYD1/CACNG2/KCNS1/EHD3/KCNA1/SCN2B/ADRB2/MEF2C/HECW1/SYNGR3/CACNB1/ATP1B1/RASGRF2	25
NL	GO:1904062	regulation of monoatomic cation transmembrane transport	26/484	346/18614	0.014123	0.58366	0.49873	KCNC2/HCN1/PLP1/RYR2/FGF13/SNCA/JPH3/RGS4/ATP1A2/CABP1/RGS7/ANK3/FXYD1/KCNS1/SLC31A2/GJC2/EHD3/OPRK1/KCNA1/CAPN3/SCN2B/HECW1/GRIN1/CACNB1/ATP1B1/GRIN2C	26
NL	GO:0051592	response to calcium ion	16/484	149/18614	0.017437	0.71232	0.60867	SYT13/SYT1/CRHBP/SYT4/RYR2/CACNG2/NEUROD2/CPNE6/RASAL1/TNNT2/DMTN/CAPN3/KCNMB4/KCNMA1/MEF2C/ITPKA	16
NL	GO:0051932	synaptic transmission, GABAergic	10/484	57/18614	0.018587	0.75065	0.64142	GABRG2/GABRA2/GABRA1/GABRA5/PHF24/GABRG1/CNTNAP4/BAIAP3/GABRA4/STXBP1	10
NL	GO:0014003	oligodendrocyte development	9/484	45/18614	0.019443	0.77639	0.66342	FA2H/MAL/PLP1/MAG/MOBP/MYRF/CNTN2/ABCA2/TPPP	9
NL	GO:0022898	regulation of transmembrane transporter activity	23/484	289/18614	0.021858	0.86313	0.73753	KCNC2/CRHBP/HCN1/RYR2/FGF13/SNCA/JPH3/CACNG3/ATP1A2/CABP1/ANK3/FXYD1/CACNG2/KCNS1/EHD3/KCNA1/SCN2B/ADRB2/MEF2C/HECW1/CACNB1/ATP1B1/RASGRF2	23
NL	GO:1990138	neuron projection extension	17/484	172/18614	0.026395	0.00010309	0.88086	SYT1/SYT4/SH3GL2/MAG/SHTN1/RIMS2/KIAA0319/CPNE6/SEMA4D/RASAL1/OLFM1/UNC13A/RTN4R/CYFIP2/ISLR2/DCLK1/ULK2	17
NL	GO:0051937	catecholamine transport	11/484	73/18614	0.027254	0.00010528	0.89963	SYT13/SYT1/SYT4/CHGA/CARTPT/HTR2A/SNCA/VIP/SNCG/OPRK1/STX1A	11
NL	GO:0048588	developmental cell growth	20/484	231/18614	0.002814	0.00010754	0.91888	SYT1/SYT4/SH3GL2/FGF13/MAG/SHTN1/RGS4/RIMS2/KIAA0319/CPNE6/SEMA4D/RASAL1/OLFM1/UNC13A/RTN4R/CYFIP2/ISLR2/DCLK1/ULK2/SORBS2	20
NL	GO:0008277	regulation of G protein-coupled receptor signaling pathway	15/484	137/18614	0.028718	0.00010858	0.09278	CHGA/KLK6/PHF24/SNCA/RGS4/RGS7/RGS20/CNTN2/CAMK2A/GPRASP1/SYP/KCTD16/NECAB2/ADRB2/APLP1	15
NL	GO:0099509	regulation of presynaptic cytosolic calcium ion concentration	6/484	17/18614	0.029062	0.00010872	0.92901	SV2B/NPY/ERC2/ATP2B3/CALB2/TSPOAP1	6
NL	GO:0097484	dendrite extension	8/484	36/18614	0.031446	0.00011641	0.99474	SYT1/SYT4/SH3GL2/RIMS2/CPNE6/RASAL1/UNC13A/CYFIP2	8
NL	GO:0034767	positive regulation of monoatomic ion transmembrane transport	17/484	175/18614	0.033451	0.00012256	0.00010473	KCNC2/PLP1/RYR2/SNCA/CACNG3/RGS7/ANK3/FXYD1/CACNG2/GJC2/EHD3/OPRK1/KCNA1/CAPN3/ADRB2/GRIN1/ATP1B1	17
NL	GO:0048813	dendrite morphogenesis	15/484	140/18614	0.037672	0.00013662	0.00011674	ARHGAP44/NGEF/CUX2/ZNF365/SULT4A1/CAMK2B/SRCIN1/PPFIA2/IL1RAPL1/SEMA4D/KNDC1/KIF1A/HECW1/DCLK1/ITPKA	15
NL	GO:0032412	regulation of monoatomic ion transmembrane transporter activity	22/484	278/18614	0.039786	0.00014283	0.00012204	KCNC2/CRHBP/HCN1/RYR2/FGF13/JPH3/CACNG3/ATP1A2/CABP1/ANK3/FXYD1/CACNG2/KCNS1/EHD3/KCNA1/SCN2B/ADRB2/MEF2C/HECW1/CACNB1/ATP1B1/RASGRF2	22
NL	GO:0010038	response to metal ion	26/484	367/18614	0.041727	0.0001483	0.00012672	SYT13/SYT1/KCNC2/CRHBP/SYT4/RYR2/NPTX1/SNCA/TF/MBP/ANK3/SLC30A3/CACNG2/NEUROD2/CPNE6/DLG2/RASAL1/TNNT2/DMTN/QDPR/KCNA1/CAPN3/KCNMB4/KCNMA1/MEF2C/ITPKA	26
NL	GO:0042886	amide transport	25/484	349/18614	0.052605	0.00018511	0.00015817	VSNL1/CRHBP/SYT4/CHGA/CARTPT/SNAP25/SNCA/PRKCB/VIP/ACVR1C/SLC17A6/ATP1A2/GRM1/BAIAP3/RIMS2/SLC1A2/CAMK2G/ABCA2/MYRIP/HTR2C/SLC17A7/PTPRN/STX1A/CPLX1/STXBP1	25
Cluster	ID	Description	GeneRatio	BgRatio	pvalue	p.adjust	qvalue	geneID	Count
CL-A	GO:0071900	regulation of protein serine/threonine kinase activity	16/138	369/18614	0.00015322	0.24936	0.19373	EGFR/PDGFA/SPRY4/SPRY2/PDGFD/VEGFA/SPRY1/TRIB2/GADD45A/CCND2/BLM/AJUBA/ADAM9/PDGFC/PROX1/FERMT2	16
CL-A	GO:0007160	cell-matrix adhesion	13/138	239/18614	0.00026561	0.24936	0.19373	NPNT/ITGA7/VEGFA/ADAMTS9/CDK6/ZYX/AJUBA/ADAM9/JAG1/TNN/FERMT2/THSD1/DLC1	13
CL-A	GO:0043010	camera-type eye development	15/138	338/18614	3.273e-05	0.24936	0.19373	EGFR/SPRY2/RHOJ/MAB21L1/VEGFA/SPRY1/SHROOM2/VIM/NR2E1/NES/SPRED1/JAG1/SOX9/PROX1/SPRED2	15
CL-A	GO:0001763	morphogenesis of a branching structure	12/138	203/18614	0.00037427	0.24936	0.19373	PDGFA/NPNT/CITED1/SPRY2/VEGFA/SPRY1/SHOX2/HS3ST3B1/SALL1/SOX9/PROX1/GLI2	12
CL-A	GO:0031589	cell-substrate adhesion	15/138	359/18614	0.00072207	0.34557	0.26849	NPNT/SPRY4/ITGA7/VEGFA/CARMIL1/ADAMTS9/CDK6/ZYX/AJUBA/ADAM9/JAG1/TNN/FERMT2/THSD1/DLC1	15
CL-A	GO:0001822	kidney development	14/138	310/18614	0.00077802	0.34557	0.26849	ROBO2/PDGFA/NPNT/CITED1/PDGFD/VEGFA/SPRY1/HS3ST3B1/ENPEP/SALL1/JAG1/SOX9/PROX1/GLI2	14
CL-A	GO:0072001	renal system development	14/138	320/18614	0.0011505	0.39683	0.30831	ROBO2/PDGFA/NPNT/CITED1/PDGFD/VEGFA/SPRY1/HS3ST3B1/ENPEP/SALL1/JAG1/SOX9/PROX1/GLI2	14
CL-A	GO:0030857	negative regulation of epithelial cell differentiation	7/138	54/18614	0.0013991	0.39683	0.30831	SPRY2/VEGFA/SPRY1/SPRED1/JAG1/SOX9/SPRED2	7
CL-A	GO:0043405	regulation of MAP kinase activity	11/138	186/18614	0.0014106	0.39683	0.30831	EGFR/PDGFA/SPRY4/SPRY2/PDGFD/VEGFA/SPRY1/TRIB2/AJUBA/ADAM9/PDGFC	11
CL-A	GO:0061138	morphogenesis of a branching epithelium	11/138	188/18614	0.0015721	0.39683	0.30831	PDGFA/NPNT/CITED1/SPRY2/VEGFA/SPRY1/HS3ST3B1/SALL1/SOX9/PROX1/GLI2	11
CL-A	GO:0051962	positive regulation of nervous system development	13/138	280/18614	0.0016893	0.39683	0.30831	FOXG1/ROBO2/CAMK2B/IL1RAP/CDH4/VEGFA/SHOX2/LRRTM2/NR2E1/PTPRZ1/FZD3/LRRTM3/NLGN3	13
CL-A	GO:0001654	eye development	15/138	385/18614	0.0017869	0.39683	0.30831	EGFR/SPRY2/RHOJ/MAB21L1/VEGFA/SPRY1/SHROOM2/VIM/NR2E1/NES/SPRED1/JAG1/SOX9/PROX1/SPRED2	15
CL-A	GO:0150063	visual system development	15/138	389/18614	0.0020407	0.41835	0.32503	EGFR/SPRY2/RHOJ/MAB21L1/VEGFA/SPRY1/SHROOM2/VIM/NR2E1/NES/SPRED1/JAG1/SOX9/PROX1/SPRED2	15
CL-A	GO:0048880	sensory system development	15/138	395/18614	0.0002483	0.47266	0.36722	EGFR/SPRY2/RHOJ/MAB21L1/VEGFA/SPRY1/SHROOM2/VIM/NR2E1/NES/SPRED1/JAG1/SOX9/PROX1/SPRED2	15
CL-A	GO:0070306	lens fiber cell differentiation	6/138	37/18614	0.0028649	5.09E-05	0.39546	SPRY2/SPRY1/VIM/SPRED1/PROX1/SPRED2	6
CL-A	GO:0001657	ureteric bud development	8/138	97/18614	0.0061756	0.98944	0.76873	ROBO2/NPNT/CITED1/VEGFA/SPRY1/HS3ST3B1/SALL1/SOX9	8
CL-A	GO:0072163	mesonephric epithelium development	8/138	98/18614	0.0066829	0.98944	0.76873	ROBO2/NPNT/CITED1/VEGFA/SPRY1/HS3ST3B1/SALL1/SOX9	8
CL-A	GO:0072164	mesonephric tubule development	8/138	98/18614	0.0066829	0.98944	0.76873	ROBO2/NPNT/CITED1/VEGFA/SPRY1/HS3ST3B1/SALL1/SOX9	8
CL-A	GO:0001823	mesonephros development	8/138	102/18614	0.0090844	0.00012735	0.09894	ROBO2/NPNT/CITED1/VEGFA/SPRY1/HS3ST3B1/SALL1/SOX9	8
CL-A	GO:0071560	cellular response to transforming growth factor beta stimulus	12/138	274/18614	0.0009557	0.00012735	0.09894	PDGFA/NPNT/CITED1/SPRY2/PDGFD/SPRY1/ZYX/ADAM9/SPRED1/SOX9/FERMT2/SPRED2	12
CL-A	GO:0071559	response to transforming growth factor beta	12/138	280/18614	0.011999	0.00015227	0.0001183	PDGFA/NPNT/CITED1/SPRY2/PDGFD/SPRY1/ZYX/ADAM9/SPRED1/SOX9/FERMT2/SPRED2	12
CL-A	GO:0072073	kidney epithelium development	9/138	146/18614	0.014246	0.00017257	0.00013408	ROBO2/NPNT/CITED1/VEGFA/SPRY1/HS3ST3B1/SALL1/JAG1/SOX9	9
CL-A	GO:0070371	ERK1 and ERK2 cascade	13/138	341/18614	0.015712	0.00018205	0.00014144	EGFR/PDGFA/NPNT/SPRY2/PDGFD/GRB10/SPRY1/DUSP5/SPRED1/PDGFC/SOX9/FERMT2/SPRED2	13
CL-A	GO:0051960	regulation of nervous system development	15/138	461/18614	0.017321	0.00019234	0.00014943	FOXG1/ROBO2/CAMK2B/IL1RAP/CDH4/VEGFA/SHOX2/LRRTM2/NR2E1/SEMA6D/PTPRZ1/FZD3/PROX1/LRRTM3/NLGN3	15
CL-A	GO:0071902	positive regulation of protein serine/threonine kinase activity	10/138	195/18614	0.019559	0.00020416	0.00015862	EGFR/PDGFA/PDGFD/VEGFA/CCND2/AJUBA/ADAM9/PDGFC/PROX1/FERMT2	10
CL-A	GO:0072006	nephron development	9/138	152/18614	0.019918	0.00020416	0.00015862	NPNT/CITED1/PDGFD/VEGFA/HS3ST3B1/ENPEP/SALL1/JAG1/SOX9	9
CL-A	GO:0048754	branching morphogenesis of an epithelial tube	9/138	157/18614	0.026037	0.000257	0.00019967	NPNT/CITED1/SPRY2/VEGFA/SPRY1/HS3ST3B1/SALL1/SOX9/GLI2	9
CL-A	GO:2000179	positive regulation of neural precursor cell proliferation	6/138	54/18614	0.028703	0.00027319	0.00021225	FOXG1/VEGFA/NR2E1/FZD3/NES/PROX1	6
CL-A	GO:0002088	lens development in camera-type eye	7/138	87/18614	0.037674	0.00034621	0.00026898	SPRY2/SPRY1/SHROOM2/VIM/SPRED1/PROX1/SPRED2	7
CL-A	GO:0043410	positive regulation of MAPK cascade	15/138	495/18614	0.041338	0.00036563	0.00028407	EGFR/PDGFA/NPNT/SPRY2/PDGFD/VEGFA/TNFRSF19/GADD45A/AJUBA/ADAM9/DOK5/PDGFC/FERMT2/CSPG4/GADD45B	15
CL-A	GO:2000177	regulation of neural precursor cell proliferation	7/138	89/18614	0.043881	0.00036563	0.00028407	FOXG1/VEGFA/NR2E1/PTPRZ1/FZD3/NES/PROX1	7
CL-A	GO:0048008	platelet-derived growth factor receptor signaling pathway	6/138	58/18614	0.043903	0.00036563	0.00028407	PDGFA/PDGFD/F3/VEGFA/PDGFC/CSPG4	6
CL-A	GO:0001658	branching involved in ureteric bud morphogenesis	6/138	60/18614	0.053648	0.00043325	0.0003366	NPNT/CITED1/VEGFA/HS3ST3B1/SALL1/SOX9	6
CL-A	GO:0034329	cell junction assembly	14/138	444/18614	0.056127	0.00043993	0.0003418	ROBO2/CBLN4/IL1RAP/CDH4/CDH6/VEGFA/LRRTM2/AJUBA/ANK2/LRRTM3/FERMT2/THSD1/NLGN3/DLC1	14
CL-A	GO:0072080	nephron tubule development	7/138	96/18614	0.072709	0.000546	0.00042421	NPNT/CITED1/VEGFA/HS3ST3B1/SALL1/JAG1/SOX9	7
CL-A	GO:0060562	epithelial tube morphogenesis	12/138	334/18614	0.073756	0.000546	0.00042421	NPNT/CITED1/SPRY2/VEGFA/SPRY1/HS3ST3B1/SALL1/FZD3/SOX9/PROX1/GLI2/DLC1	12
CL-A	GO:0060675	ureteric bud morphogenesis	6/138	66/18614	0.093881	0.00066819	0.00051914	NPNT/CITED1/VEGFA/HS3ST3B1/SALL1/SOX9	6
CL-A	GO:0061326	renal tubule development	7/138	100/18614	0.095277	0.00066819	0.00051914	NPNT/CITED1/VEGFA/HS3ST3B1/SALL1/JAG1/SOX9	7
CL-A	GO:0090287	regulation of cellular response to growth factor stimulus	12/138	345/18614	0.01022	0.00068285	0.00053053	NPNT/CITED1/SPRY4/SPRY2/TNFAIP6/VEGFA/GRB10/SPRY1/SPRED1/DOK5/GPC1/SPRED2	12
CL-A	GO:0072171	mesonephric tubule morphogenesis	6/138	67/18614	0.10249	0.00068285	0.00053053	NPNT/CITED1/VEGFA/HS3ST3B1/SALL1/SOX9	6
CL-A	GO:0010632	regulation of epithelial cell migration	11/138	295/18614	0.12723	0.00082702	0.00064254	MEOX2/RHOJ/VEGFA/ADAMTS9/GADD45A/NR2E1/IRS2/ADAM9/SPRED1/SOX9/PROX1	11
CL-A	GO:0061564	axon development	14/138	479/18614	0.01323	0.00083948	0.00065222	FOXG1/ROBO2/CDH4/CNR1/VEGFA/SHOX2/NR2E1/SEMA6D/PTPRZ1/FZD3/TNN/GLI2/ETV1/NLGN3	14
CL-A	GO:0045667	regulation of osteoblast differentiation	8/138	147/18614	0.13959	0.00086516	0.00067217	NPNT/CITED1/TNFAIP6/CDK6/JAG1/TNN/SOX9/FERMT2	8
CL-A	GO:0001649	osteoblast differentiation	10/138	250/18614	0.17521	0.00105706	0.00082127	NPNT/CITED1/TNFAIP6/SHOX2/CDK6/JAG1/TNN/SOX9/GLI2/FERMT2	10
CL-A	GO:0007409	axonogenesis	13/138	427/18614	0.17849	0.00105706	0.00082127	FOXG1/ROBO2/CDH4/VEGFA/SHOX2/NR2E1/SEMA6D/PTPRZ1/FZD3/TNN/GLI2/ETV1/NLGN3	13
CL-A	GO:0072078	nephron tubule morphogenesis	6/138	75/18614	0.19701	0.0011368	0.00088322	NPNT/CITED1/VEGFA/HS3ST3B1/SALL1/SOX9	6
CL-A	GO:1902692	regulation of neuroblast proliferation	5/138	45/18614	0.20049	0.0011368	0.00088322	FOXG1/VEGFA/NR2E1/FZD3/PROX1	5
CL-A	GO:0072088	nephron epithelium morphogenesis	6/138	77/18614	0.22917	0.00127238	0.00098855	NPNT/CITED1/VEGFA/HS3ST3B1/SALL1/SOX9	6
CL-A	GO:0072009	nephron epithelium development	7/138	116/18614	0.25154	0.00136809	0.00106291	NPNT/CITED1/VEGFA/HS3ST3B1/SALL1/JAG1/SOX9	7
CL-A	GO:0061333	renal tubule morphogenesis	6/138	79/18614	0.26544	0.00137709	0.0010699	NPNT/CITED1/VEGFA/HS3ST3B1/SALL1/SOX9	6
CL-A	GO:0043406	positive regulation of MAP kinase activity	7/138	117/18614	0.26591	0.00137709	0.0010699	EGFR/PDGFA/PDGFD/VEGFA/AJUBA/ADAM9/PDGFC	7
CL-A	GO:0002053	positive regulation of mesenchymal cell proliferation	4/138	24/18614	0.27387	0.00137709	0.0010699	PDGFA/SHOX2/IRS2/SOX9	4
CL-A	GO:0040037	negative regulation of fibroblast growth factor receptor signaling pathway	4/138	24/18614	0.27387	0.00137709	0.0010699	SPRY4/SPRY2/SPRY1/GPC1	4
CL-A	GO:0072028	nephron morphogenesis	6/138	80/18614	0.28523	0.00140764	0.00109364	NPNT/CITED1/VEGFA/HS3ST3B1/SALL1/SOX9	6
CL-A	GO:0048568	embryonic organ development	13/138	453/18614	0.33034	0.00160065	0.00124359	EGFR/FOXG1/PDGFA/CITED1/SPRY2/VEGFA/SHOX2/SALL1/FZD3/NES/SOX9/PROX1/GLI2	13
CL-A	GO:0007179	transforming growth factor beta receptor signaling pathway	9/138	218/18614	0.36489	0.00173651	0.00134915	NPNT/CITED1/SPRY2/SPRY1/ZYX/ADAM9/SPRED1/FERMT2/SPRED2	9
CL-A	GO:0031954	positive regulation of protein autophosphorylation	4/138	27/18614	0.44458	0.00202834	0.00157589	PDGFA/PDGFD/VEGFA/PDGFC	4
CL-A	GO:0048146	positive regulation of fibroblast proliferation	5/138	53/18614	0.44905	0.00202834	0.00157589	EGFR/PDGFA/PDGFD/CDK6/PDGFC	5
CL-A	GO:2000648	positive regulation of stem cell proliferation	5/138	53/18614	0.44905	0.00202834	0.00157589	CITED1/SHOX2/NR2E1/SOX9/FERMT2	5
CL-A	GO:0050769	positive regulation of neurogenesis	9/138	232/18614	0.59159	0.00255663	0.00198633	FOXG1/ROBO2/CAMK2B/CDH4/VEGFA/SHOX2/NR2E1/PTPRZ1/FZD3	9
CL-A	GO:0001942	hair follicle development	6/138	91/18614	0.05919	0.00255663	0.00198633	EGFR/PDGFA/TNFRSF19/FZD3/SOX9/GLI2	6
CL-A	GO:0002052	positive regulation of neuroblast proliferation	4/138	29/18614	0.59479	0.00255663	0.00198633	FOXG1/VEGFA/NR2E1/FZD3	4
CL-A	GO:0001656	metanephros development	6/138	92/18614	0.62938	0.00259141	0.00201335	ROBO2/PDGFA/CITED1/SPRY1/SALL1/SOX9	6
CL-A	GO:0051386	regulation of neurotrophin TRK receptor signaling pathway	3/138	11/18614	0.62986	0.00259141	0.00201335	SPRY2/SPRY1/DOK5	3
CL-A	GO:0060560	developmental growth involved in morphogenesis	9/138	234/18614	0.63205	0.00259141	0.00201335	CDH4/SPRY2/VEGFA/SPRY1/SEMA6D/SALL1/TNN/SOX9/NLGN3	9
CL-A	GO:0022404	molting cycle process	6/138	94/18614	0.71001	0.00282414	0.00219417	EGFR/PDGFA/TNFRSF19/FZD3/SOX9/GLI2	6
CL-A	GO:0022405	hair cycle process	6/138	94/18614	0.71001	0.00282414	0.00219417	EGFR/PDGFA/TNFRSF19/FZD3/SOX9/GLI2	6
CL-A	GO:0033673	negative regulation of kinase activity	9/138	239/18614	0.74354	0.00291401	0.00226399	SPRY4/SPRY2/SPRY1/TRIB2/GADD45A/IRS2/AJUBA/SPRED1/GADD45B	9
CL-A	GO:0010464	regulation of mesenchymal cell proliferation	4/138	31/18614	0.77896	0.0030086	0.00233748	PDGFA/SHOX2/IRS2/SOX9	4
CL-A	GO:0060993	kidney morphogenesis	6/138	97/18614	0.08462	0.0032216	0.00250297	NPNT/CITED1/VEGFA/HS3ST3B1/SALL1/SOX9	6
CL-A	GO:0045668	negative regulation of osteoblast differentiation	5/138	61/18614	0.88777	0.00333228	0.00258896	CITED1/TNFAIP6/CDK6/TNN/SOX9	5
CL-A	GO:0010631	epithelial cell migration	11/138	371/18614	0.00010223	0.00378404	0.00293994	MEOX2/RHOJ/VEGFA/ADAMTS9/GADD45A/NR2E1/IRS2/ADAM9/SPRED1/SOX9/PROX1	11
CL-A	GO:0045936	negative regulation of phosphate metabolic process	12/138	439/18614	0.00010638	0.00388342	0.00301716	PDGFA/SPRY4/SPRY2/GRB10/SPRY1/TRIB2/GADD45A/IRS2/AJUBA/SPRED1/GADD45B/SPRED2	12
CL-A	GO:0010563	negative regulation of phosphorus metabolic process	12/138	440/18614	0.00010867	0.00389995	0.00303	PDGFA/SPRY4/SPRY2/GRB10/SPRY1/TRIB2/GADD45A/IRS2/AJUBA/SPRED1/GADD45B/SPRED2	12
CL-A	GO:0090132	epithelium migration	11/138	374/18614	0.00010975	0.00389995	0.00303	MEOX2/RHOJ/VEGFA/ADAMTS9/GADD45A/NR2E1/IRS2/ADAM9/SPRED1/SOX9/PROX1	11
CL-A	GO:0070372	regulation of ERK1 and ERK2 cascade	10/138	315/18614	0.00012224	0.00426893	0.00331667	EGFR/PDGFA/NPNT/SPRY2/PDGFD/SPRY1/SPRED1/PDGFC/FERMT2/SPRED2	10
CL-A	GO:0090130	tissue migration	11/138	379/18614	0.00012334	0.00426893	0.00331667	MEOX2/RHOJ/VEGFA/ADAMTS9/GADD45A/NR2E1/IRS2/ADAM9/SPRED1/SOX9/PROX1	11
CL-A	GO:0031128	developmental induction	4/138	35/18614	0.00012668	0.00430284	0.00334302	ROBO2/SPRY1/SALL1/SOX9	4
CL-A	GO:0061351	neural precursor cell proliferation	7/138	150/18614	0.0001288	0.00430284	0.00334302	FOXG1/VEGFA/NR2E1/PTPRZ1/FZD3/NES/PROX1	7
CL-A	GO:0050767	regulation of neurogenesis	11/138	381/18614	0.00012917	0.00430284	0.00334302	FOXG1/ROBO2/CAMK2B/CDH4/VEGFA/SHOX2/NR2E1/SEMA6D/PTPRZ1/FZD3/PROX1	11
CL-A	GO:0042326	negative regulation of phosphorylation	11/138	383/18614	0.00013522	0.00444899	0.00345656	SPRY4/SPRY2/GRB10/SPRY1/TRIB2/GADD45A/IRS2/AJUBA/SPRED1/GADD45B/SPRED2	11
CL-A	GO:1901890	positive regulation of cell junction assembly	6/138	106/18614	0.00013834	0.00449616	0.00349321	IL1RAP/VEGFA/LRRTM2/LRRTM3/FERMT2/NLGN3	6
CL-A	GO:0046320	regulation of fatty acid oxidation	4/138	36/18614	0.0001417	0.00454977	0.00353486	CNR1/IRS2/ABCD2/SOX9	4
CL-A	GO:0003007	heart morphogenesis	9/138	262/18614	0.00014933	0.00473767	0.00368085	NPY2R/ROBO2/VEGFA/SPRY1/SHOX2/JAG1/SOX9/PROX1/DLC1	9
CL-A	GO:0010717	regulation of epithelial to mesenchymal transition	6/138	110/18614	0.00016955	0.00531585	0.00413006	SPRY2/SPRY1/SPRED1/JAG1/FERMT2/SPRED2	6
CL-A	GO:0040036	regulation of fibroblast growth factor receptor signaling pathway	4/138	38/18614	0.00017554	0.00543972	0.0042263	SPRY4/SPRY2/SPRY1/GPC1	4
CL-A	GO:0007229	integrin-mediated signaling pathway	6/138	112/18614	0.00018711	0.00571945	0.00444363	ITGA7/VAV3/LAMA2/ZYX/ADAM9/FERMT2	6
CL-A	GO:0007178	transmembrane receptor protein serine/threonine kinase signaling pathway	11/138	398/18614	0.00018886	0.00571945	0.00444363	NPNT/CITED1/SPRY2/TNFAIP6/SPRY1/VIM/ZYX/ADAM9/SPRED1/FERMT2/SPRED2	11
CL-A	GO:1901888	regulation of cell junction assembly	8/138	214/18614	0.0001978	0.00592295	0.00460174	ROBO2/IL1RAP/VEGFA/LRRTM2/LRRTM3/FERMT2/NLGN3/DLC1	8
CL-A	GO:0003170	heart valve development	5/138	73/18614	0.00020876	0.00611372	0.00474995	ROBO2/SHOX2/ADAMTS9/JAG1/SOX9	5
CL-A	GO:0007405	neuroblast proliferation	5/138	73/18614	0.00020876	0.00611372	0.00474995	FOXG1/VEGFA/NR2E1/FZD3/PROX1	5
CL-A	GO:0042303	molting cycle	6/138	115/18614	0.00021611	0.00619277	0.00481136	EGFR/PDGFA/TNFRSF19/FZD3/SOX9/GLI2	6
CL-A	GO:0042633	hair cycle	6/138	115/18614	0.00021611	0.00619277	0.00481136	EGFR/PDGFA/TNFRSF19/FZD3/SOX9/GLI2	6
CL-A	GO:0051348	negative regulation of transferase activity	9/138	279/18614	0.0002386	0.00668249	0.00519185	SPRY4/SPRY2/SPRY1/TRIB2/GADD45A/IRS2/AJUBA/SPRED1/GADD45B	9
CL-A	GO:0003205	cardiac chamber development	7/138	166/18614	0.00024072	0.00668249	0.00519185	NPY2R/ROBO2/SHOX2/SALL1/ANK2/JAG1/PROX1	7
CL-A	GO:0030856	regulation of epithelial cell differentiation	7/138	166/18614	0.00024072	0.00668249	0.00519185	SPRY2/VEGFA/SPRY1/SPRED1/JAG1/SOX9/SPRED2	7
CL-A	GO:0043583	ear development	8/138	221/18614	0.00024611	0.00676157	0.00525329	FOXG1/PDGFA/SPRY2/SHROOM2/FZD3/JAG1/SOX9/PROX1	8
CL-A	GO:0021542	dentate gyrus development	3/138	17/18614	0.00025125	0.00676202	0.00525364	NR2E1/CDK6/PROX1	3
CL-A	GO:0045165	cell fate commitment	9/138	281/18614	0.00025154	0.00676202	0.00525364	FOXG1/GAS1/SPRY2/NR2E1/EYA2/JAG1/SOX9/PROX1/GLI2	9
CL-A	GO:0010810	regulation of cell-substrate adhesion	8/138	222/18614	0.00025373	0.00676202	0.00525364	NPNT/SPRY4/VEGFA/CARMIL1/CDK6/JAG1/FERMT2/DLC1	8
CL-A	GO:0007411	axon guidance	8/138	225/18614	0.00027779	0.00703727	0.00546749	FOXG1/ROBO2/CDH4/VEGFA/SEMA6D/FZD3/GLI2/ETV1	8
Cluster	ID	Description	GeneRatio	BgRatio	pvalue	p.adjust	qvalue	geneID	Count
CL-B	GO:0010951	negative regulation of endopeptidase activity	29099	160/18614	0.00025158	0.29083	0.02537	SERPINB3/SERPINA7/SERPINB4/SERPINB2/SERPINA6/FABP1/VIL1/SERPINA11/SERPINA4	9
CL-B	GO:0010466	negative regulation of peptidase activity	29129	236/18614	0.00059451	0.34363	0.29976	SERPINB3/SERPINA7/SERPINB4/SERPINB2/SERPINA6/FABP1/VIL1/NLRP7/SERPINA11/SERPINA4	10
CL-B	GO:0045861	negative regulation of proteolysis	29129	330/18614	0.013054	0.00050302	0.0004388	SERPINB3/SERPINA7/SERPINB4/SERPINB2/SERPINA6/FABP1/VIL1/NLRP7/SERPINA11/SERPINA4	10
CL-B	GO:0051346	negative regulation of hydrolase activity	29129	345/18614	0.019467	0.00056258	0.00049076	SERPINB3/SERPINA7/SERPINB4/SERPINB2/SERPINA6/FABP1/VIL1/NLRP7/SERPINA11/SERPINA4	10
CL-B	GO:0052547	regulation of peptidase activity	29129	425/18614	0.12238	0.00238802	0.00208316	SERPINB3/SERPINA7/SERPINB4/SERPINB2/SERPINA6/FABP1/VIL1/NLRP7/SERPINA11/SERPINA4	10
CL-B	GO:0052548	regulation of endopeptidase activity	29099	336/18614	0.12395	0.00238802	0.00208316	SERPINB3/SERPINA7/SERPINB4/SERPINB2/SERPINA6/FABP1/VIL1/SERPINA11/SERPINA4	9
CL-B	GO:0050892	intestinal absorption	28946	41/18614	0.27007	0.00399517	0.00348513	FABP1/VIL1/ABCG5/GCNT3	4
CL-B	GO:0007586	digestion	29007	139/18614	0.27648	0.00399517	0.00348513	FABP1/VIL1/ABCG5/PRSS2/GCNT3/PRSS3	6
CL-B	GO:1903035	negative regulation of response to wounding	28976	93/18614	0.47023	0.00603987	0.0052688	FGB/SERPINB2/PROC/KLK8/FGG	5
CL-B	GO:0030195	negative regulation of blood coagulation	28946	50/18614	0.59665	0.00649892	0.00566924	FGB/SERPINB2/PROC/FGG	4
CL-B	GO:1900047	negative regulation of hemostasis	28946	51/18614	0.64535	0.00649892	0.00566924	FGB/SERPINB2/PROC/FGG	4
CL-B	GO:0008202	steroid metabolic process	29068	323/18614	0.67463	0.00649892	0.00566924	SERPINA6/SULT2A1/UGT2B11/AFP/NR0B2/UGT2B15/PCSK9/SLC27A5	8
CL-B	GO:0050819	negative regulation of coagulation	28946	54/18614	0.80886	0.00702582	0.00612888	FGB/SERPINB2/PROC/FGG	4
CL-B	GO:1903034	regulation of response to wounding	29007	170/18614	0.85088	0.00702582	0.00612888	FGB/SERPINB2/VIL1/PROC/KLK8/FGG	6
CL-B	GO:0016485	protein processing	29037	250/18614	0.92278	0.00711152	0.00620364	FGB/NLRP7/FGG/TMPRSS4/PCSK9/PRSS3/CPN1	7
CL-B	GO:0006805	xenobiotic metabolic process	28976	123/18614	0.00017707	0.01279303	0.01115983	ABCC2/SULT2A1/UGT2B11/UGT2B15/ACSM2B	5
CL-B	GO:0042730	fibrinolysis	28915	27/18614	0.00019998	0.01359836	0.01186234	FGB/SERPINB2/FGG	3
CL-B	GO:0030193	regulation of blood coagulation	28946	70/18614	0.00022276	0.01430635	0.01247995	FGB/SERPINB2/PROC/FGG	4
CL-B	GO:1900046	regulation of hemostasis	28946	72/18614	0.00024835	0.01511011	0.0131811	FGB/SERPINB2/PROC/FGG	4
CL-B	GO:0015721	bile acid and bile salt transport	28915	30/18614	0.00027504	0.01536019	0.01339926	ABCC2/NR0B2/SLC27A5	3
CL-B	GO:0050818	regulation of coagulation	28946	75/18614	0.0002906	0.01536019	0.01339926	FGB/SERPINB2/PROC/FGG	4
CL-B	GO:0061041	regulation of wound healing	28976	137/18614	0.00029232	0.01536019	0.01339926	FGB/SERPINB2/VIL1/PROC/FGG	5
CL-B	GO:0061045	negative regulation of wound healing	28946	78/18614	0.00033777	0.01697684	0.01480952	FGB/SERPINB2/PROC/FGG	4
CL-B	GO:0031424	keratinization	28946	83/18614	0.00042822	0.02062616	0.01799295	KRT6A/SPRR1B/KRT16/KRT6C	4
CL-B	GO:0051604	protein maturation	29037	332/18614	0.00052033	0.02406009	0.0209885	FGB/NLRP7/FGG/TMPRSS4/PCSK9/PRSS3/CPN1	7
CL-B	GO:0009913	epidermal cell differentiation	29007	240/18614	0.00054705	0.02432272	0.0212176	KRT6A/KDF1/SPRR1B/KRT16/GDF3/KRT6C	6
CL-B	GO:0006869	lipid transport	29068	447/18614	0.0006103	0.02613009	0.02279424	FABP1/ABCC2/APOA5/ABCG5/ANO9/NR0B2/PCSK9/SLC27A5	8
CL-B	GO:0006959	humoral immune response	29007	250/18614	0.00067761	0.0279757	0.02440422	FGB/KRT6A/C8A/C4BPB/PRSS2/PRSS3	6
CL-B	GO:0042632	cholesterol homeostasis	28946	99/18614	0.0008334	0.0324028	0.02826615	ACSM3/APOA5/ABCG5/PCSK9	4
CL-B	GO:0055092	sterol homeostasis	28946	100/18614	0.00086535	0.0324028	0.02826615	ACSM3/APOA5/ABCG5/PCSK9	4
CL-B	GO:0030216	keratinocyte differentiation	28976	174/18614	0.00086893	0.0324028	0.02826615	KRT6A/KDF1/SPRR1B/KRT16/KRT6C	5
CL-B	GO:0022600	digestive system process	28946	107/18614	0.00111365	0.04023069	0.0350947	FABP1/VIL1/ABCG5/GCNT3	4
CL-B	GO:0010876	lipid localization	29068	497/18614	0.00121058	0.04240713	0.03699329	FABP1/ABCC2/APOA5/ABCG5/ANO9/NR0B2/PCSK9/SLC27A5	8
CL-B	GO:0071466	cellular response to xenobiotic stimulus	28976	189/18614	0.00125648	0.0427203	0.03726648	ABCC2/SULT2A1/UGT2B11/UGT2B15/ACSM2B	5
CL-B	GO:0007173	epidermal growth factor receptor signaling pathway	28946	114/18614	0.00140814	0.04650876	0.04057129	FAM83A/VIL1/FAM83B/AGR2	4
Cluster	ID	Description	GeneRatio	BgRatio	pvalue	p.adjust	qvalue	geneID	Count
CL-C	GO:0003341	cilium movement	28/206	193/18614	2.2701e-19	5.9659e-16	5.5989e-16	DRC1/CFAP206/CFAP70/CFAP52/AQP4/ROPN1L/CFAP100/TTC29/RSPH4A/ZMYND10/ENKUR/CCDC65/TEKT1/NME5/DNAH9/DNAH7/DRC7/CFAP53/RGN/TTC12/CFAP61/CFAP43/SPAG17/SPEF1/TEKT2/CCDC40/CFAP45/IQCG	28
CL-C	GO:0044782	cilium organization	31/206	396/18614	9.3078e-14	1.1045e-10	1.0365e-10	DRC1/RSPH1/CFAP206/CFAP70/CFAP100/TTC29/RSPH4A/ZMYND10/CCDC65/PIFO/TEKT1/DCDC2/CFAP126/NME5/DNAH7/IQUB/DRC7/TTC12/SPAG1/CFAP61/CFAP43/LRRC43/SPAG17/CFAP161/RFX2/RFX4/SPEF1/TEKT2/CCDC40/LCA5L/IQCG	31
CL-C	GO:0035082	axoneme assembly	18/206	94/18614	1.2608e-13	1.1045e-10	1.0365e-10	DRC1/RSPH1/CFAP206/CFAP100/RSPH4A/ZMYND10/CCDC65/DNAH7/DRC7/TTC12/SPAG1/CFAP43/LRRC43/SPAG17/SPEF1/TEKT2/CCDC40/IQCG	18
CL-C	GO:0007018	microtubule-based movement	31/206	417/18614	4.0423e-13	2.6558e-10	2.4924e-10	DYNLRB2/DRC1/CFAP206/CFAP70/CFAP52/AQP4/ROPN1L/CFAP100/TTC29/RSPH4A/ZMYND10/ENKUR/CCDC65/TEKT1/NME5/DNAH9/DNAH7/DRC7/CFAP53/RGN/TTC12/CFAP61/CFAP43/SPAG17/FMN2/SPEF1/TEKT2/CCDC40/LCA5L/CFAP45/IQCG	31
CL-C	GO:0001578	microtubule bundle formation	19/206	123/18614	1.0498e-12	5.5175e-10	5.1781e-10	DRC1/RSPH1/CFAP206/CFAP100/RSPH4A/ZMYND10/CCDC65/DNAH7/DRC7/TTC12/SPAG1/CFAP43/TPPP3/LRRC43/SPAG17/SPEF1/TEKT2/CCDC40/IQCG	19
CL-C	GO:0060271	cilium assembly	26/206	367/18614	5.2767e-10	2.3112e-07	2.169e-08	DRC1/RSPH1/CFAP206/CFAP70/CFAP100/RSPH4A/ZMYND10/CCDC65/TEKT1/DCDC2/NME5/DNAH7/IQUB/DRC7/TTC12/SPAG1/CFAP43/LRRC43/SPAG17/CFAP161/RFX2/RFX4/SPEF1/TEKT2/CCDC40/IQCG	26
CL-C	GO:0001539	cilium or flagellum-dependent cell motility	17/206	156/18614	1.6341e-08	5.368e-07	5.0377e-06	DRC1/CFAP206/CFAP52/ROPN1L/RSPH4A/ENKUR/CCDC65/TEKT1/DNAH7/DRC7/RGN/TTC12/CFAP43/TEKT2/CCDC40/CFAP45/IQCG	17
CL-C	GO:0060285	cilium-dependent cell motility	17/206	156/18614	1.6341e-08	5.368e-07	5.0377e-06	DRC1/CFAP206/CFAP52/ROPN1L/RSPH4A/ENKUR/CCDC65/TEKT1/DNAH7/DRC7/RGN/TTC12/CFAP43/TEKT2/CCDC40/CFAP45/IQCG	17
CL-C	GO:0070286	axonemal dynein complex assembly	9/206	40/18614	4.2478e-06	0.0012404	0.0011641	DRC1/CFAP100/ZMYND10/CCDC65/DNAH7/TTC12/SPAG1/TEKT2/CCDC40	9
CL-C	GO:0003351	epithelial cilium movement involved in extracellular fluid movement	9/206	41/18614	5.3908e-06	0.0014167	0.0013295	AQP4/ROPN1L/NME5/DNAH9/CFAP53/CFAP43/SPAG17/CCDC40/CFAP45	9
CL-C	GO:0060294	cilium movement involved in cell motility	14/206	146/18614	8.877e-07	0.0021208	0.0019903	CFAP206/CFAP52/ROPN1L/RSPH4A/ENKUR/TEKT1/DRC7/RGN/TTC12/CFAP43/TEKT2/CCDC40/CFAP45/IQCG	14
CL-C	GO:0006858	extracellular transport	9/206	44/18614	1.06E-09	0.0023214	0.0021786	AQP4/ROPN1L/NME5/DNAH9/CFAP53/CFAP43/SPAG17/CCDC40/CFAP45	9
CL-C	GO:0003352	regulation of cilium movement	8/206	40/18614	0.00011146	0.022533	0.021146	DRC1/CFAP206/RSPH4A/CCDC65/RGN/CFAP43/CCDC40/CFAP45	8
CL-C	GO:0030317	flagellated sperm motility	12/206	131/18614	2.454e-05	0.042995	0.004035	CFAP206/CFAP52/ROPN1L/ENKUR/DRC7/RGN/TTC12/CFAP43/TEKT2/CCDC40/CFAP45/IQCG	12
CL-C	GO:0097722	sperm motility	12/206	131/18614	2.454e-05	0.042995	0.004035	CFAP206/CFAP52/ROPN1L/ENKUR/DRC7/RGN/TTC12/CFAP43/TEKT2/CCDC40/CFAP45/IQCG	12
CL-C	GO:0060632	regulation of microtubule-based movement	8/206	55/18614	0.0015309	0.25145	0.23598	DRC1/CFAP206/RSPH4A/CCDC65/RGN/CFAP43/CCDC40/CFAP45	8
CL-C	GO:0044458	motile cilium assembly	8/206	64/18614	0.0051106	0.79003	0.74143	CFAP206/ZMYND10/DRC7/TTC12/CFAP43/SPAG17/CCDC40/IQCG	8
CL-C	GO:0036159	inner dynein arm assembly	5/206	17/18614	0.0087825	0.00012822	0.00012034	CFAP100/ZMYND10/DNAH7/TEKT2/CCDC40	5
CL-C	GO:0007288	sperm axoneme assembly	5/206	28/18614	0.12633	0.00166952	0.00156681	CFAP206/DRC7/TTC12/CFAP43/IQCG	5
CL-C	GO:0007286	spermatid development	11/206	197/18614	0.12706	0.00166952	0.00156681	RSPH1/CFAP206/ROPN1L/NME5/PACRG/DRC7/TTC12/CFAP43/SPAG17/RFX2/IQCG	11
CL-C	GO:0048515	spermatid differentiation	11/206	204/18614	0.17617	0.00215907	0.00202624	RSPH1/CFAP206/ROPN1L/NME5/PACRG/DRC7/TTC12/CFAP43/SPAG17/RFX2/IQCG	11
CL-C	GO:0090660	cerebrospinal fluid circulation	4/206	15/18614	0.18074	0.00215907	0.00202624	AQP4/DNAH9/CFAP43/CFAP45	4
CL-C	GO:0140115	export across plasma membrane	7/206	80/18614	0.29445	0.00336441	0.00315742	GJA1/FXYD1/ATP1A2/SLC15A2/SLC47A2/SLC24A4/SLC4A4	7
CL-C	GO:0003356	regulation of cilium beat frequency	4/206	17/18614	0.30971	0.00339137	0.00318272	CFAP206/CFAP43/CCDC40/CFAP45	4
CL-C	GO:0042044	fluid transport	5/206	34/18614	0.33888	0.00356235	0.00334318	AQP4/SLC14A1/AQP1/EDNRB/AHCYL1	5
CL-C	GO:0015800	acidic amino acid transport	6/206	61/18614	0.57141	0.00553511	0.00519457	GJA1/ATP1A2/NTRK2/GRM1/SLC1A2/SLC6A1	6
CL-C	GO:0007281	germ cell development	13/206	319/18614	0.58687	0.00553511	0.00519457	RSPH1/CFAP206/ROPN1L/NME5/PACRG/DRC7/TTC12/CFAP43/SPAG17/FMN2/RFX2/BMPR1B/IQCG	13
CL-C	GO:0120316	sperm flagellum assembly	5/206	38/18614	0.58974	0.00553511	0.00519457	CFAP206/DRC7/TTC12/CFAP43/IQCG	5
CL-C	GO:0033555	multicellular organismal response to stress	7/206	90/18614	0.06309	0.00571726	0.00536552	ATP1A2/TMEM74/NR2E1/KIAA0319/EDNRB/THBS4/ADCYAP1R1	7
CL-C	GO:0003002	regionalization	15/206	422/18614	0.75534	0.00661681	0.00620972	DRC1/CFAP52/MEOX2/ENKUR/PIFO/GSX2/CRB2/EMX2/CFAP53/PAX6/FGF1/RFX4/CCDC40/BMPR1B/CFAP45	15
CL-C	GO:0099111	microtubule-based transport	10/206	212/18614	0.00013006	0.01102589	0.01034754	AQP4/ROPN1L/NME5/DNAH9/CFAP53/CFAP43/SPAG17/CCDC40/LCA5L/CFAP45	10
CL-C	GO:0042045	epithelial fluid transport	3/206	11/18614	0.00020644	0.01695404	0.01591096	AQP1/EDNRB/AHCYL1	3
CL-C	GO:0007389	pattern specification process	15/206	467/18614	0.00022897	0.01823407	0.01711225	DRC1/CFAP52/MEOX2/ENKUR/PIFO/GSX2/CRB2/EMX2/CFAP53/PAX6/FGF1/RFX4/CCDC40/BMPR1B/CFAP45	15
CL-C	GO:0060041	retina development in camera-type eye	8/206	155/18614	0.0003368	0.02434546	0.02284763	NTRK2/CRB2/RORB/VSX1/NR2E1/PAX6/TGFB2/BMPR1B	8
CL-C	GO:0019755	one-carbon compound transport	5/206	55/18614	0.00035099	0.02434546	0.02284763	AQP4/SLC14A1/SLC4A4/AQP1/CA4	5
CL-C	GO:0021978	telencephalon regionalization	3/206	13/18614	0.00035203	0.02434546	0.02284763	GSX2/EMX2/PAX6	3
CL-C	GO:0051451	myoblast migration	3/206	13/18614	0.00035203	0.02434546	0.02284763	MSTN/THBS4/MEGF10	3
CL-C	GO:0060287	epithelial cilium movement involved in determination of left/right asymmetry	3/206	13/18614	0.00035203	0.02434546	0.02284763	CFAP53/CCDC40/CFAP45	3
CL-C	GO:0022412	cellular process involved in reproduction in multicellular organism	14/206	438/18614	0.00038861	0.026186	0.02457494	RSPH1/CFAP206/ROPN1L/NME5/PACRG/DRC7/MAEL/TTC12/CFAP43/SPAG17/FMN2/RFX2/BMPR1B/IQCG	14
CL-C	GO:0010232	vascular transport	6/206	87/18614	0.00040959	0.02625402	0.02463878	SLCO1C1/ATP1A2/SLC15A2/SLC4A4/SLC1A2/SLC6A1	6
CL-C	GO:0150104	transport across blood-brain barrier	6/206	87/18614	0.00040959	0.02625402	0.02463878	SLCO1C1/ATP1A2/SLC15A2/SLC4A4/SLC1A2/SLC6A1	6
CL-C	GO:0032886	regulation of microtubule-based process	10/206	252/18614	0.00051811	0.03111045	0.02919642	DRC1/SLC39A12/CFAP206/RSPH4A/CCDC65/RGN/CFAP43/SPEF1/CCDC40/CFAP45	10
CL-C	GO:0042462	eye photoreceptor cell development	4/206	34/18614	0.00052088	0.03111045	0.02919642	NTRK2/CRB2/RORB/PAX6	4
CL-C	GO:0070633	transepithelial transport	4/206	34/18614	0.00052088	0.03111045	0.02919642	SLC1A2/AQP1/EDNRB/AHCYL1	4
CL-C	GO:0042886	amide transport	12/206	349/18614	0.0005336	0.03116199	0.02924479	MTTP/GJA1/SLC14A1/ATP1A2/SLC15A2/NTRK2/GRM1/MYRIP/BAIAP3/SYTL4/SLC1A2/AQP1	12
CL-C	GO:0010923	negative regulation of phosphatase activity	4/206	35/18614	0.00058303	0.0333087	0.03125943	RGN/PPP1R1B/PPP1R36/TGFB2	4
CL-C	GO:0098739	import across plasma membrane	9/206	212/18614	0.00060758	0.03397271	0.03188259	SLC39A12/KCNJ16/ATP1A2/SLC15A2/GRM1/SLC24A4/CNGA3/SLC1A2/SLC6A1	9
CL-C	GO:0036376	sodium ion export across plasma membrane	3/206	16/18614	0.0006726	0.03682482	0.03455922	FXYD1/ATP1A2/SLC4A4	3
CL-C	GO:0060972	left/right pattern formation	7/206	134/18614	0.0007366	0.03950584	0.03707529	DRC1/CFAP52/ENKUR/PIFO/CFAP53/CCDC40/CFAP45	7
CL-C	GO:0098657	import into cell	10/206	265/18614	0.00076403	0.04015744	0.03768681	SLC39A12/PLPPR4/KCNJ16/ATP1A2/SLC15A2/GRM1/SLC24A4/CNGA3/SLC1A2/SLC6A1	10
CL-C	GO:0098712	L-glutamate import across plasma membrane	3/206	17/18614	0.00081009	0.04174352	0.0391753	ATP1A2/GRM1/SLC1A2	3
CL-C	GO:0021537	telencephalon development	10/206	270/18614	0.00088117	0.04387276	0.04117355	EGFR/ATP1A2/GSX2/NTRK2/EMX2/NR2E1/PAX6/SLC1A2/AQP1/RFX4	10
CL-C	GO:0003016	respiratory system process	4/206	39/18614	0.0008848	0.04387276	0.04117355	ATP1A2/DNAH9/GSX2/CFAP43	4
Cluster	ID	Description	GeneRatio	BgRatio	pvalue	p.adjust	qvalue	geneID	Count
MES	GO:0050900	leukocyte migration	55/453	393/18614	3.24E-26	1.3887e-18	9.4847e-19	CCL7/LYVE1/IL6/CCL20/CCL2/S100A8/GCNT1/CCL13/CH25H/S100A9/SERPINE1/IL1R1/CCL18/DPP4/FPR2/ADAM8/CXCL6/ICAM1/CCL26/CXCL3/GPR183/CXCL12/JAML/AIF1/CCR2/PTGER4/TREM1/NOD2/THBS1/SELE/CCR7/ITGA4/CNN2/CXCR4/ITGB2/DUSP1/NCKAP1L/SYK/VAV1/ALOX5/RAC2/VEGFC/ITGB3/SLAMF8/C3AR1/CCR1/ITGB1/PYCARD/C5AR1/ARHGEF5/TNFRSF14/MYH9/CHST2/FCER1G/MMP14	55
MES	GO:0019221	cytokine-mediated signaling pathway	57/453	492/18614	6.0179e-19	1.2896e-15	8.8083e-16	CCL7/IL7R/IL6/CCL20/CCL2/BIRC3/CCL13/IL1R2/TSLP/IL2RA/IL1R1/CCL18/NFKBIZ/CLCF1/EREG/CXCL6/CCL26/CXCL3/CAV1/FAS/CXCL12/CCR2/OSM/ACSL1/CCR7/IL21R/PTPRC/LAPTM5/TNFAIP3/IL4R/IL13RA1/IL15/SPHK1/CXCR4/RBM47/IFITM2/STAT6/PLP2/SYK/SLIT3/IRAK3/CASP4/LIMS1/IL1RN/TNFRSF1B/CD44/CCR1/LILRB2/IL18R1/PYCARD/SH2B3/TNFRSF14/IL15RA/UGCG/FCER1G/CSF3/OSMR	57
MES	GO:0007159	leukocyte cell-cell adhesion	52/453	415/18614	1.4859e-18	2.1229e-15	1.4499e-15	IL7R/IL6/CCL2/FCGR2B/S100A8/GCNT1/S100A9/MAP3K8/IL2RA/GPNMB/DPP4/NFKBIZ/ADAM8/ICAM1/CAV1/RUNX1/CXCL12/AIF1/CCR2/TNFSF4/NOD2/SELE/CD28/CCR7/ITGA4/PTPRC/LAPTM5/SLC39A8/IL4R/IL15/ITGB2/LGALS1/IL4I1/NCKAP1L/SYK/ITGA5/VAV1/ALOX5/HAVCR2/RAC2/FERMT3/CD44/RHOH/SASH3/LILRB2/TGFBR2/ITGB1/PYCARD/TNFRSF14/ZC3H12A/CHST2/RUNX3	52
MES	GO:0042060	wound healing	53/453	439/18614	3.2506e-18	3.2333e-15	2.2083e-15	COL1A1/LOX/F13A1/IL6/TIMP1/TFPI2/S100A8/THBD/FAP/COL3A1/SERPINE1/PLAU/COL5A1/PLAUR/EREG/DCBLD2/CAV1/JAML/RAB27A/THBS1/MYOF/PROS1/ANXA2/CCN1/CD109/TNFAIP3/CNN2/CXCR4/SDC1/PROCR/PHLDB2/SYK/ACTA2/DDR2/ITGA5/VAV1/ALOX5/FERMT3/ITGB3/CD44/MYL9/PLCG2/TGFBR2/SERPING1/ITGB1/SLC11A1/SH2B3/CLEC7A/MYH9/FCER1G/CLIC1/CASP7/CD40	53
MES	GO:0030595	leukocyte chemotaxis	40/453	241/18614	4.5263e-18	3.2333e-15	2.2083e-15	CCL7/IL6/CCL20/CCL2/S100A8/CCL13/CH25H/S100A9/SERPINE1/CCL18/DPP4/FPR2/ADAM8/CXCL6/CCL26/CXCL3/GPR183/CXCL12/JAML/AIF1/CCR2/TREM1/NOD2/THBS1/CCR7/CXCR4/ITGB2/DUSP1/NCKAP1L/SYK/VAV1/ALOX5/RAC2/VEGFC/SLAMF8/C3AR1/CCR1/C5AR1/ARHGEF5/FCER1G	40
MES	GO:0097529	myeloid leukocyte migration	40/453	241/18614	4.5263e-18	3.2333e-15	2.2083e-15	CCL7/IL6/CCL20/CCL2/S100A8/CCL13/S100A9/SERPINE1/IL1R1/CCL18/DPP4/FPR2/ADAM8/CXCL6/CCL26/CXCL3/CXCL12/JAML/AIF1/CCR2/PTGER4/TREM1/NOD2/THBS1/CCR7/CNN2/ITGB2/DUSP1/NCKAP1L/SYK/VAV1/RAC2/VEGFC/SLAMF8/C3AR1/CCR1/C5AR1/ARHGEF5/FCER1G/MMP14	40
MES	GO:0060326	cell chemotaxis	44/453	312/18614	2.9353e-17	1.7972e-14	1.2275e-14	LOX/CCL7/IL6/CCL20/CXCL14/CCL2/S100A8/CCL13/CH25H/S100A9/SERPINE1/CCL18/DPP4/FPR2/ADAM8/CXCL6/CCL26/CXCL3/GPR183/CXCL12/JAML/AIF1/CCR2/TREM1/NOD2/THBS1/CCR7/CXCR4/ITGB2/DUSP1/NCKAP1L/SYK/HGF/VAV1/ALOX5/RAC2/VEGFC/SLAMF8/C3AR1/CCR1/NRP1/C5AR1/ARHGEF5/FCER1G	44
MES	GO:0030198	extracellular matrix organization	44/453	314/18614	3.8009e-17	2.0363e-14	1.3908e-14	COL1A1/MMP7/LOX/CYP1B1/PTX3/COL13A1/IL6/COL1A2/LOXL1/FAP/LAMB1/TGFBI/COL3A1/COL5A1/LUM/DPP4/ADAM8/COL12A1/BCL3/CAV1/COL8A1/COL5A2/RUNX1/LOXL2/COL8A2/ADAMTS1/COL14A1/ANXA2/CCN1/COL15A1/SLC39A8/CTSS/MMP19/EGFL6/OLFML2B/PHLDB2/LCP1/DDR2/MMP10/COL10A1/ITGB3/TNFRSF1B/ITGB1/MMP14	44
MES	GO:0043062	extracellular structure organization	44/453	315/18614	4.3219e-17	2.0582e-14	1.4057e-14	COL1A1/MMP7/LOX/CYP1B1/PTX3/COL13A1/IL6/COL1A2/LOXL1/FAP/LAMB1/TGFBI/COL3A1/COL5A1/LUM/DPP4/ADAM8/COL12A1/BCL3/CAV1/COL8A1/COL5A2/RUNX1/LOXL2/COL8A2/ADAMTS1/COL14A1/ANXA2/CCN1/COL15A1/SLC39A8/CTSS/MMP19/EGFL6/OLFML2B/PHLDB2/LCP1/DDR2/MMP10/COL10A1/ITGB3/TNFRSF1B/ITGB1/MMP14	44
MES	GO:0045229	external encapsulating structure organization	44/453	317/18614	5.5791e-17	2.3912e-14	1.6332e-14	COL1A1/MMP7/LOX/CYP1B1/PTX3/COL13A1/IL6/COL1A2/LOXL1/FAP/LAMB1/TGFBI/COL3A1/COL5A1/LUM/DPP4/ADAM8/COL12A1/BCL3/CAV1/COL8A1/COL5A2/RUNX1/LOXL2/COL8A2/ADAMTS1/COL14A1/ANXA2/CCN1/COL15A1/SLC39A8/CTSS/MMP19/EGFL6/OLFML2B/PHLDB2/LCP1/DDR2/MMP10/COL10A1/ITGB3/TNFRSF1B/ITGB1/MMP14	44
MES	GO:1903131	mononuclear cell differentiation	53/453	474/18614	1.1372e-16	4.3656e-14	2.9818e-14	IL7R/IL6/FCGR2B/IL2RA/NFKBIZ/BATF/CLCF1/ADAM8/MAFB/BCL3/GPR183/CLEC4D/RUNX1/CCR2/PTGER4/TNFSF4/CD28/CCR7/ITGA4/CMTM7/TCIRG1/INHBA/PTPRC/IL4R/IL15/LGALS1/STAT6/IL4I1/NCKAP1L/SYK/CTSL/VAV1/RELB/IFI16/SLAMF8/RHOH/SASH3/LILRB2/IL18R1/FES/PLCG2/JUNB/TGFBR2/ITGB1/ST3GAL1/ZC3H12A/MYH9/IL15RA/FCER1G/RUNX3/MMP14/RUNX2/MR1	53
MES	GO:0030098	lymphocyte differentiation	50/453	422/18614	1.2223e-16	4.3656e-14	2.9818e-14	IL7R/IL6/FCGR2B/IL2RA/NFKBIZ/BATF/CLCF1/ADAM8/MAFB/BCL3/GPR183/CLEC4D/RUNX1/CCR2/PTGER4/TNFSF4/CD28/CCR7/ITGA4/CMTM7/TCIRG1/INHBA/PTPRC/IL4R/IL15/LGALS1/STAT6/IL4I1/NCKAP1L/SYK/CTSL/VAV1/RELB/SLAMF8/RHOH/SASH3/LILRB2/IL18R1/PLCG2/JUNB/TGFBR2/ITGB1/ST3GAL1/ZC3H12A/IL15RA/FCER1G/RUNX3/MMP14/RUNX2/MR1	50
MES	GO:0045785	positive regulation of cell adhesion	53/453	482/18614	2.4435e-16	8.0561e-14	5.5024e-14	IL7R/IL6/CCL2/GCNT1/LAMB1/MAP3K8/IL2RA/DPP4/NFKBIZ/PLAUR/ADAM8/CAV1/COL8A1/RUNX1/CXCL12/AIF1/CCR2/TNFSF4/NOD2/SELE/CD28/CCR7/ITGA4/CCN1/PTPRC/FN1/IL4R/EGFL6/DAB2/IL15/ITGB2/LGALS1/IL4I1/NCKAP1L/SYK/ITGA5/VAV1/LIF/LIMS1/ALOX5/HAVCR2/ITGB3/CD44/RHOH/NRP1/SASH3/LILRB2/TGFBR2/RRAS/PYCARD/TNFRSF14/CHST2/RUNX3	53
MES	GO:0001819	positive regulation of cytokine production	53/453	489/18614	4.7077e-16	1.4081e-13	9.6177e-14	CYP1B1/IL6/SERPINE1/LY96/TSLP/IL1R1/LUM/SPON2/BATF/EREG/ADAM8/BCL3/RUNX1/PTGS2/AIF1/CCR2/TLR8/OSM/PTGER4/TNFSF4/NOD2/THBS1/CD28/CCR7/TLR2/CYBB/PTPRC/LAPTM5/TLR1/IL4R/IL15/SPHK1/RBM47/SYK/HGF/IRAK3/CD14/HAVCR2/IFI16/C3AR1/SASH3/LILRB2/IL18R1/PLCG2/PYCARD/C5AR1/CARD9/SLC11A1/TNFRSF14/MAPK13/CLEC7A/FCER1G/CD40	53
MES	GO:0002443	leukocyte mediated immunity	48/453	401/18614	4.9282e-16	1.4081e-13	9.6177e-14	IL7R/IL6/FCGR2B/C1S/IL1R1/CFI/NFKBIZ/SPON2/BATF/CLCF1/CXCL6/ICAM1/BCL3/CTSC/CCR2/TLR8/RAB27A/TNFSF4/TREM1/NOD2/C1RL/CD28/TCIRG1/IL21R/PTPRC/IL4R/MILR1/ITGB2/STAT6/IL4I1/NCKAP1L/SYK/VAV1/VAMP8/C2/HAVCR2/RAC2/TNFRSF1B/SASH3/IL18R1/FES/PLCG2/SERPING1/CARD9/CLEC7A/FCER1G/CD40/MR1	48
MES	GO:0006909	phagocytosis	37/453	236/18614	1.2691e-15	3.3997e-13	2.322e-14	PTX3/CCL2/FCGR2B/MARCO/SPON2/FPR2/AIF1/RAB27A/NOD2/THBS1/MSR1/TIMD4/TLR2/PTPRC/CNN2/NCF2/IL15/SPHK1/ITGB2/NCKAP1L/SYK/VAV1/CD14/C2/ITGB3/ABCA1/PLCG2/ITGB1/PYCARD/SLC11A1/CLEC7A/CEACAM4/CEBPE/MYH9/IL15RA/P2RY6/FCER1G	37
MES	GO:0050867	positive regulation of cell activation	47/453	394/18614	1.4255e-15	3.5938e-13	2.4546e-13	IL7R/IL6/CCL2/TSLP/MAP3K8/IL2RA/DPP4/NFKBIZ/CLCF1/ADAM8/GPR183/CAV1/CLEC4D/RUNX1/CTSC/AIF1/CCR2/TNFSF4/NOD2/THBS1/CD28/CCR7/PTPRC/IL4R/IL15/ITGB2/LGALS1/STAT6/IL4I1/NCKAP1L/SYK/ACTA2/DDR2/VAV1/VAMP8/HAVCR2/RHOH/SASH3/LILRB2/TGFBR2/PYCARD/TNFRSF14/CLEC7A/IL15RA/RUNX3/MMP14/CD40	47
MES	GO:1903039	positive regulation of leukocyte cell-cell adhesion	39/453	273/18614	3.7123e-15	8.8393e-13	6.0373e-13	IL7R/IL6/CCL2/GCNT1/MAP3K8/IL2RA/DPP4/NFKBIZ/ADAM8/CAV1/RUNX1/AIF1/CCR2/TNFSF4/NOD2/SELE/CD28/CCR7/ITGA4/PTPRC/IL4R/IL15/ITGB2/LGALS1/IL4I1/NCKAP1L/SYK/VAV1/ALOX5/HAVCR2/CD44/RHOH/SASH3/LILRB2/TGFBR2/PYCARD/TNFRSF14/CHST2/RUNX3	39
MES	GO:0002696	positive regulation of leukocyte activation	45/453	377/18614	8.6624e-15	1.8874e-12	1.2891e-12	IL7R/IL6/CCL2/TSLP/MAP3K8/IL2RA/DPP4/NFKBIZ/CLCF1/ADAM8/GPR183/CAV1/CLEC4D/RUNX1/CTSC/AIF1/CCR2/TNFSF4/NOD2/THBS1/CD28/CCR7/PTPRC/IL4R/IL15/ITGB2/LGALS1/STAT6/IL4I1/NCKAP1L/SYK/VAV1/VAMP8/HAVCR2/RHOH/SASH3/LILRB2/TGFBR2/PYCARD/TNFRSF14/CLEC7A/IL15RA/RUNX3/MMP14/CD40	45
MES	GO:0002460	adaptive immune response based on somatic recombination of immune receptors built from immunoglobulin superfamily domains	41/453	311/18614	8.8072e-15	1.8874e-12	1.2891e-12	IL7R/IL6/FCGR2B/C1S/IL1R1/CFI/NFKBIZ/BATF/CLCF1/BCL3/CTSC/CCR2/TLR8/RAB27A/TNFSF4/NOD2/C1RL/CD28/TCIRG1/IL21R/PTPRC/TNFAIP3/IL4R/STAT6/IL4I1/NCKAP1L/C2/RELB/HAVCR2/TNFRSF1B/SASH3/IL18R1/JUNB/SERPING1/CARD9/SLC11A1/CLEC7A/ZC3H12A/FCER1G/CD40/MR1	41
MES	GO:0002237	response to molecule of bacterial origin	44/453	366/18614	1.6374e-14	3.3418e-12	2.2825e-12	IL6/CCL2/FCGR2B/S100A8/GJB2/LOXL1/THBD/S100A9/SERPINE1/LY96/NFKBIZ/SPON2/PCSK1/CXCL6/CXCL3/SOD2/PTGS2/ACP5/PTGER4/TNFSF4/NOD2/SELE/CCR7/TLR2/CD68/TNFAIP3/TLR1/IRAK3/CD14/C2/HAVCR2/TNFRSF1B/ABCA1/LILRB2/PLCG2/PYCARD/C5AR1/CARD9/SLC11A1/ZC3H12A/CEBPE/PTGER2/IL10RA/CSF3	44
MES	GO:0002274	myeloid leukocyte activation	36/453	240/18614	1.7889e-14	3.4851e-12	2.3804e-12	IL6/FCGR2B/TSLP/BATF/CXCL6/CLEC4D/CTSC/AIF1/CCR2/THBS1/CD33/TLR2/PTPRC/FN1/NDRG1/TLR1/IL4R/MILR1/IL15/SPHK1/ITGB2/SYK/VAMP8/RELB/HAVCR2/LCP2/RAC2/RHOH/FES/PLCG2/TGFBR2/PYCARD/C5AR1/SLC11A1/ZC3H12A/FCER1G	36
MES	GO:0002685	regulation of leukocyte migration	35/453	227/18614	2.2035e-14	4.1062e-12	2.8046e-12	CCL7/LYVE1/IL6/CCL20/CCL2/GCNT1/SERPINE1/IL1R1/DPP4/FPR2/ADAM8/ICAM1/CXCL12/AIF1/CCR2/PTGER4/NOD2/THBS1/SELE/CCR7/ITGA4/CNN2/DUSP1/NCKAP1L/RAC2/VEGFC/ITGB3/SLAMF8/C3AR1/CCR1/PYCARD/C5AR1/TNFRSF14/CHST2/MMP14	35
MES	GO:1903037	regulation of leukocyte cell-cell adhesion	44/453	378/18614	5.6798e-14	1.0143e-11	6.9279e-12	IL7R/IL6/CCL2/FCGR2B/GCNT1/MAP3K8/IL2RA/GPNMB/DPP4/NFKBIZ/ADAM8/CAV1/RUNX1/CXCL12/AIF1/CCR2/TNFSF4/NOD2/SELE/CD28/CCR7/ITGA4/PTPRC/LAPTM5/IL4R/IL15/ITGB2/LGALS1/IL4I1/NCKAP1L/SYK/VAV1/ALOX5/HAVCR2/CD44/RHOH/SASH3/LILRB2/TGFBR2/PYCARD/TNFRSF14/ZC3H12A/CHST2/RUNX3	44
MES	GO:0050727	regulation of inflammatory response	46/453	414/18614	6.1032e-14	1.0463e-11	7.1466e-12	IL6/FCGR2B/S100A8/BIRC3/S100A9/SERPINE1/TSLP/IL2RA/IL1R1/NFKBIZ/FPR2/ADAM8/IER3/PTGS2/ACP5/CTSC/CCR2/OSM/PTGER4/TNFSF4/NOD2/METRNL/SELE/CD28/CCR7/SERPINF1/SOCS3/TLR2/PTPRC/TNFAIP3/SLC39A8/IL15/SPHK1/LGALS1/RHBDF2/SYK/HGF/VAMP8/CASP4/ALOX5/TNFRSF1B/SLAMF8/PLCG2/PYCARD/MAPK13/OSMR	46
MES	GO:0022409	positive regulation of cell-cell adhesion	40/453	321/18614	1.7957e-13	2.9601e-11	2.0218e-11	IL7R/IL6/CCL2/GCNT1/MAP3K8/IL2RA/DPP4/NFKBIZ/PLAUR/ADAM8/CAV1/RUNX1/AIF1/CCR2/TNFSF4/NOD2/SELE/CD28/CCR7/ITGA4/PTPRC/IL4R/IL15/ITGB2/LGALS1/IL4I1/NCKAP1L/SYK/VAV1/ALOX5/HAVCR2/CD44/RHOH/SASH3/LILRB2/TGFBR2/PYCARD/TNFRSF14/CHST2/RUNX3	40
MES	GO:0022407	regulation of cell-cell adhesion	49/453	491/18614	4.064e-14	6.4513e-11	4.4063e-11	IL7R/IL6/CCL2/FCGR2B/GCNT1/MAP3K8/IL2RA/GPNMB/DPP4/NFKBIZ/PLAUR/ADAM8/CAV1/RUNX1/CXCL12/AIF1/CCR2/TNFSF4/NOD2/SELE/CD28/CCR7/ITGA4/PTPRC/LAPTM5/IL4R/IL15/ITGB2/LGALS1/IL4I1/NCKAP1L/SYK/VAV1/ALOX5/HAVCR2/IL1RN/FERMT3/CD44/FXYD5/RHOH/SASH3/LILRB2/TGFBR2/PYCARD/SH2B3/TNFRSF14/ZC3H12A/CHST2/RUNX3	49
MES	GO:1990266	neutrophil migration	26/453	128/18614	5.4758e-13	8.3819e-11	5.7249e-11	CCL7/CCL20/CCL2/S100A8/CCL13/S100A9/IL1R1/CCL18/DPP4/ADAM8/CXCL6/CCL26/CXCL3/JAML/TREM1/NOD2/CCR7/ITGB2/NCKAP1L/SYK/VAV1/RAC2/SLAMF8/C3AR1/C5AR1/FCER1G	26
MES	GO:0002697	regulation of immune effector process	43/453	384/18614	5.8554e-13	8.6538e-11	5.9106e-11	IL7R/IL6/FCGR2B/IL1R1/NFKBIZ/SPON2/BATF/CLCF1/CXCL6/ICAM1/ACP5/CCR2/TNFSF4/NOD2/CD28/PTPRC/LAPTM5/IL4R/ITGB2/STAT6/IL4I1/NCKAP1L/SYK/IRAK3/VAV1/VAMP8/HAVCR2/RAC2/TNFRSF1B/SLAMF8/SASH3/IL18R1/FES/PLCG2/JUNB/SERPING1/PYCARD/CARD9/TNFRSF14/CLEC7A/ZC3H12A/CD40/MR1	43
MES	GO:0002263	cell activation involved in immune response	38/453	300/18614	6.8195e-13	9.4286e-11	6.4398e-11	IL6/FCGR2B/NFKBIZ/BATF/CLCF1/ICAM1/BCL3/GPR183/CLEC4D/TCIM/CCR2/RAB27A/PTGER4/TNFSF4/CD28/PTPRC/IL4R/MILR1/ITGB2/LGALS1/STAT6/LCP1/NCKAP1L/SYK/VAMP8/RELB/HAVCR2/RAC2/IL18R1/FES/PLCG2/JUNB/ST3GAL1/PYCARD/SLC11A1/ZC3H12A/FCER1G/CD40	38
MES	GO:0030217	T cell differentiation	38/453	300/18614	6.8195e-13	9.4286e-11	6.4398e-11	IL7R/IL6/IL2RA/NFKBIZ/BATF/ADAM8/MAFB/BCL3/GPR183/CLEC4D/RUNX1/CCR2/PTGER4/TNFSF4/CD28/CCR7/TCIRG1/PTPRC/IL4R/IL15/STAT6/IL4I1/NCKAP1L/SYK/CTSL/VAV1/RELB/RHOH/SASH3/LILRB2/IL18R1/JUNB/TGFBR2/ZC3H12A/FCER1G/RUNX3/RUNX2/MR1	38
MES	GO:0097530	granulocyte migration	28/453	156/18614	1.0334e-12	1.3841e-10	9.4535e-11	CCL7/CCL20/CCL2/S100A8/CCL13/S100A9/IL1R1/CCL18/DPP4/ADAM8/CXCL6/CCL26/CXCL3/JAML/PTGER4/TREM1/NOD2/THBS1/CCR7/ITGB2/NCKAP1L/SYK/VAV1/RAC2/SLAMF8/C3AR1/C5AR1/FCER1G	28
MES	GO:0051251	positive regulation of lymphocyte activation	39/453	327/18614	2.088e-13	2.7119e-10	1.8522e-10	IL7R/IL6/CCL2/MAP3K8/IL2RA/DPP4/NFKBIZ/CLCF1/ADAM8/GPR183/CAV1/RUNX1/AIF1/CCR2/TNFSF4/NOD2/CD28/CCR7/PTPRC/IL4R/IL15/LGALS1/STAT6/IL4I1/NCKAP1L/SYK/VAV1/HAVCR2/RHOH/SASH3/LILRB2/TGFBR2/PYCARD/TNFRSF14/CLEC7A/IL15RA/RUNX3/MMP14/CD40	39
MES	GO:0032496	response to lipopolysaccharide	40/453	345/18614	2.2672e-12	2.8579e-10	1.952e-11	IL6/CCL2/S100A8/GJB2/LOXL1/THBD/S100A9/SERPINE1/LY96/NFKBIZ/SPON2/PCSK1/CXCL6/CXCL3/SOD2/PTGS2/ACP5/PTGER4/TNFSF4/NOD2/SELE/CCR7/TLR2/CD68/TNFAIP3/IRAK3/CD14/C2/HAVCR2/TNFRSF1B/ABCA1/LILRB2/PLCG2/PYCARD/SLC11A1/ZC3H12A/CEBPE/PTGER2/IL10RA/CSF3	40
MES	GO:0002366	leukocyte activation involved in immune response	37/453	296/18614	2.7457e-12	3.3623e-10	2.2965e-10	IL6/FCGR2B/NFKBIZ/BATF/CLCF1/ICAM1/BCL3/GPR183/CLEC4D/CCR2/RAB27A/PTGER4/TNFSF4/CD28/PTPRC/IL4R/MILR1/ITGB2/LGALS1/STAT6/LCP1/NCKAP1L/SYK/VAMP8/RELB/HAVCR2/RAC2/IL18R1/FES/PLCG2/JUNB/ST3GAL1/PYCARD/SLC11A1/ZC3H12A/FCER1G/CD40	37
MES	GO:0002819	regulation of adaptive immune response	31/453	205/18614	3.5889e-12	4.2728e-10	2.9184e-10	IL7R/IL6/FCGR2B/IL1R1/NFKBIZ/BATF/CLCF1/CCR2/TNFSF4/NOD2/CD28/SAMSN1/PTPRC/TNFAIP3/IL4R/STAT6/IL4I1/NCKAP1L/HAVCR2/TNFRSF1B/SASH3/IL18R1/JUNB/PYCARD/CARD9/SLC11A1/TNFRSF14/CLEC7A/ZC3H12A/CD40/MR1	31
MES	GO:0031349	positive regulation of defense response	45/453	441/18614	3.6961e-12	4.2814e-10	2.9243e-10	IL6/S100A8/BIRC3/S100A9/SERPINE1/LY96/TSLP/NFKBIZ/FPR2/EREG/ADAM8/CAV1/PTGS2/CTSC/CCR2/TLR8/OSM/PTGER4/TNFSF4/NOD2/ALPK1/CD28/CCR7/TLR2/TNFAIP3/TLR1/CTSS/IL15/RBM47/LGALS1/SYK/IRAK3/VAV1/VAMP8/CD14/CASP4/HAVCR2/IFI16/PLCG2/PYCARD/CARD9/MAPK13/CLEC7A/CD40/OSMR	45
MES	GO:0030593	neutrophil chemotaxis	23/453	107/18614	9.57E-16	1.0794e-09	7.3723e-10	CCL7/CCL20/CCL2/S100A8/CCL13/S100A9/CCL18/DPP4/CXCL6/CCL26/CXCL3/JAML/TREM1/NOD2/CCR7/ITGB2/NCKAP1L/SYK/VAV1/RAC2/C3AR1/C5AR1/FCER1G	23
MES	GO:0071674	mononuclear cell migration	30/453	202/18614	1.8045e-11	1.9831e-09	1.3545e-09	CCL7/IL6/CCL20/CCL2/CCL13/CH25H/SERPINE1/CCL18/FPR2/ADAM8/CCL26/GPR183/CXCL12/JAML/AIF1/CCR2/THBS1/CCR7/ITGA4/CXCR4/DUSP1/ALOX5/ITGB3/SLAMF8/C3AR1/CCR1/PYCARD/C5AR1/ARHGEF5/TNFRSF14	30
MES	GO:0002687	positive regulation of leukocyte migration	26/453	147/18614	1.903e-12	2.0391e-09	1.3927e-09	CCL7/LYVE1/IL6/CCL20/SERPINE1/IL1R1/FPR2/ADAM8/ICAM1/CXCL12/AIF1/CCR2/THBS1/SELE/CCR7/ITGA4/NCKAP1L/RAC2/VEGFC/ITGB3/C3AR1/CCR1/PYCARD/C5AR1/TNFRSF14/MMP14	26
MES	GO:0050863	regulation of T cell activation	40/453	377/18614	4.7634e-11	4.9795e-09	3.401e-10	IL7R/IL6/CCL2/FCGR2B/MAP3K8/IL2RA/GPNMB/DPP4/NFKBIZ/BATF/ADAM8/CAV1/RUNX1/AIF1/CCR2/TNFSF4/NOD2/CD28/CCR7/PTPRC/LAPTM5/IL4R/IL15/LGALS1/IL4I1/NCKAP1L/SYK/VAV1/HAVCR2/RAC2/TNFRSF1B/RHOH/SASH3/LILRB2/JUNB/TGFBR2/PYCARD/TNFRSF14/ZC3H12A/RUNX3	40
MES	GO:0071621	granulocyte chemotaxis	24/453	131/18614	1.0284e-10	1.0494e-08	7.1677e-09	CCL7/CCL20/CCL2/S100A8/CCL13/S100A9/CCL18/DPP4/CXCL6/CCL26/CXCL3/JAML/TREM1/NOD2/THBS1/CCR7/ITGB2/NCKAP1L/SYK/VAV1/RAC2/C3AR1/C5AR1/FCER1G	24
MES	GO:0050870	positive regulation of T cell activation	32/453	249/18614	1.3765e-10	1.372e-09	9.3707e-09	IL7R/IL6/CCL2/MAP3K8/IL2RA/DPP4/NFKBIZ/ADAM8/CAV1/RUNX1/AIF1/CCR2/TNFSF4/NOD2/CD28/CCR7/PTPRC/IL4R/IL15/LGALS1/IL4I1/NCKAP1L/SYK/VAV1/HAVCR2/RHOH/SASH3/LILRB2/TGFBR2/PYCARD/TNFRSF14/RUNX3	32
MES	GO:0002683	negative regulation of immune system process	45/453	487/18614	1.4581e-10	1.4203e-08	9.7009e-09	IL7R/CCL2/FCGR2B/COL3A1/IL2RA/GPNMB/DPP4/MAFB/RUNX1/CXCL12/ACP5/CCR2/PTGER4/TNFSF4/SNAI2/NOD2/THBS1/CD33/SAMSN1/INHBA/PTPRC/FN1/LAPTM5/CD68/TNFAIP3/CNN2/IL4R/MILR1/LILRB3/DUSP1/STAT6/IL4I1/RHBDF2/NCKAP1L/SYK/IRAK3/HAVCR2/IFI16/SLAMF8/LILRB2/SERPING1/TBC1D10C/TNFRSF14/ZC3H12A/RUNX3	45
MES	GO:0002449	lymphocyte mediated immunity	35/453	300/18614	1.5118e-10	1.4399e-08	9.8346e-09	IL7R/IL6/FCGR2B/C1S/IL1R1/CFI/NFKBIZ/BATF/CLCF1/BCL3/CTSC/CCR2/TLR8/RAB27A/TNFSF4/NOD2/C1RL/CD28/TCIRG1/IL21R/PTPRC/STAT6/IL4I1/NCKAP1L/VAV1/C2/HAVCR2/TNFRSF1B/SASH3/IL18R1/SERPING1/CARD9/FCER1G/CD40/MR1	35
MES	GO:0046631	alpha-beta T cell activation	27/453	175/18614	1.8263e-10	1.7017e-08	1.1622e-08	IL6/IL2RA/NFKBIZ/BATF/BCL3/GPR183/RUNX1/CCR2/PTGER4/TNFSF4/CD28/TCIRG1/PTPRC/IL4R/IL15/STAT6/NCKAP1L/SYK/CTSL/RELB/SASH3/IL18R1/JUNB/TGFBR2/TNFRSF14/ZC3H12A/RUNX3	27
MES	GO:0002822	regulation of adaptive immune response based on somatic recombination of immune receptors built from immunoglobulin superfamily domains	28/453	190/18614	1.9608e-10	1.7881e-08	1.2213e-08	IL7R/IL6/FCGR2B/IL1R1/NFKBIZ/BATF/CLCF1/CCR2/TNFSF4/NOD2/CD28/PTPRC/TNFAIP3/IL4R/STAT6/IL4I1/NCKAP1L/HAVCR2/TNFRSF1B/SASH3/IL18R1/JUNB/CARD9/SLC11A1/CLEC7A/ZC3H12A/CD40/MR1	28
MES	GO:0043410	positive regulation of MAPK cascade	45/453	495/18614	2.6337e-10	2.3516e-08	1.6062e-08	DKK1/CCL7/IL6/CCL20/CCL2/FCGR2B/MARCO/IGFBP6/CCL13/CCL18/GPNMB/FPR2/ADAM8/ICAM1/CCL26/GPR183/OSM/NOD2/THBS1/CCR7/INHBA/PTPRC/LAPTM5/SPHK1/SYK/ACTA2/DDR2/HGF/LIF/DOK3/HAVCR2/SHC1/ITGB3/CD44/CCR1/NRP1/CAVIN3/PLCG2/PYCARD/C5AR1/ARHGEF5/CARD9/ZC3H12A/P2RY6/CD40	45
MES	GO:0002285	lymphocyte activation involved in immune response	29/453	208/18614	2.9097e-10	2.5451e-08	1.7383e-08	IL6/FCGR2B/NFKBIZ/BATF/CLCF1/ICAM1/BCL3/GPR183/CLEC4D/RAB27A/PTGER4/TNFSF4/CD28/PTPRC/IL4R/LGALS1/STAT6/LCP1/NCKAP1L/RELB/HAVCR2/IL18R1/PLCG2/JUNB/ST3GAL1/SLC11A1/ZC3H12A/FCER1G/CD40	29
MES	GO:0042113	B cell activation	33/453	276/18614	4.3259e-10	3.7082e-08	2.5327e-08	IL7R/IL6/FCGR2B/NFKBIZ/BATF/CLCF1/BCL3/GPR183/THEMIS2/TNFSF4/NOD2/CD28/ITGA4/SAMSN1/CMTM7/TCIRG1/INHBA/PTPRC/LAPTM5/TNFAIP3/LGALS1/STAT6/IL4I1/NCKAP1L/SYK/SLAMF8/SASH3/PLCG2/ITGB1/ST3GAL1/TBC1D10C/MMP14/CD40	33
MES	GO:0035710	CD4-positive, alpha-beta T cell activation	22/453	115/18614	5.2994e-10	4.4536e-08	3.0418e-08	IL6/IL2RA/NFKBIZ/BATF/BCL3/GPR183/RUNX1/PTGER4/TNFSF4/CD28/TCIRG1/IL4R/STAT6/NCKAP1L/CTSL/RELB/SASH3/IL18R1/JUNB/TGFBR2/ZC3H12A/RUNX3	22
MES	GO:0070372	regulation of ERK1 and ERK2 cascade	35/453	315/18614	6.6093e-10	5.4476e-08	3.7207e-08	CCL7/CCL20/CCL2/MARCO/CCL13/CCL18/GPNMB/FPR2/ICAM1/CCL26/GPR183/NOD2/CCR7/CCN1/INHBA/PTPRC/FN1/DAB2/SYK/ACTA2/DDR2/LIF/HAVCR2/SHC1/ITGB3/CD44/CCR1/NRP1/CAVIN3/RRAS/PYCARD/C5AR1/TBC1D10C/CARD9/P2RY6	35
MES	GO:0002286	T cell activation involved in immune response	22/453	119/18614	1.1103e-09	8.9787e-08	6.1325e-08	IL6/FCGR2B/NFKBIZ/BATF/ICAM1/BCL3/GPR183/CLEC4D/RAB27A/PTGER4/TNFSF4/IL4R/STAT6/LCP1/NCKAP1L/RELB/HAVCR2/IL18R1/JUNB/SLC11A1/ZC3H12A/FCER1G	22
MES	GO:0002253	activation of immune response	44/453	495/18614	1.1467e-09	9.1017e-08	6.2165e-08	FCGR2B/BIRC3/C1S/LY96/CFI/CFB/NFKBIZ/FPR2/CAV1/CFD/TLR8/THEMIS2/FPR3/NOD2/C1RL/ALPK1/CD28/CCR7/TLR2/PTPRC/LAPTM5/TNFAIP3/TLR1/CTSS/KCNN4/FYB1/NCKAP1L/SYK/IRAK3/VAV1/CD14/C2/HAVCR2/IFI16/LCP2/C3AR1/PLCG2/SERPING1/PYCARD/C5AR1/CLEC7A/ZC3H12A/FCER1G/CD40	44
MES	GO:0070371	ERK1 and ERK2 cascade	36/453	341/18614	1.3688e-09	1.0667e-07	7.2855e-08	CCL7/CCL20/CCL2/MARCO/CCL13/CCL18/GPNMB/FPR2/ICAM1/CCL26/GPR183/PTGER4/NOD2/CCR7/CCN1/INHBA/PTPRC/FN1/DAB2/SYK/ACTA2/DDR2/LIF/HAVCR2/SHC1/ITGB3/CD44/CCR1/NRP1/CAVIN3/RRAS/PYCARD/C5AR1/TBC1D10C/CARD9/P2RY6	36
MES	GO:0071706	tumor necrosis factor superfamily cytokine production	27/453	190/18614	1.4326e-09	1.0772e-07	7.3576e-08	IL6/LY96/GPNMB/SPON2/ADAM8/BCL3/ACP5/CCR2/NOD2/THBS1/CD33/TLR2/CYBB/PTPRC/TNFAIP3/TLR1/SYK/IRAK3/CD14/HAVCR2/SASH3/PLCG2/PYCARD/CARD9/CLEC7A/ZC3H12A/MC1R	27
MES	GO:1903555	regulation of tumor necrosis factor superfamily cytokine production	27/453	190/18614	1.4326e-09	1.0772e-07	7.3576e-08	IL6/LY96/GPNMB/SPON2/ADAM8/BCL3/ACP5/CCR2/NOD2/THBS1/CD33/TLR2/CYBB/PTPRC/TNFAIP3/TLR1/SYK/IRAK3/CD14/HAVCR2/SASH3/PLCG2/PYCARD/CARD9/CLEC7A/ZC3H12A/MC1R	27
MES	GO:0032102	negative regulation of response to external stimulus	41/453	446/18614	2.7472e-09	2.0301e-07	1.3866e-07	CCL2/FCGR2B/THBD/FAP/SERPINE1/IL2RA/PLAU/SPP1/DPP4/PLAUR/FPR2/IER3/ACP5/AIF1/PTGER4/NOD2/THBS1/METRNL/SERPINF1/PROS1/SOCS3/ANXA2/PTPRC/CD109/TNFAIP3/SLC39A8/DUSP1/TRIM38/PHLDB2/RHBDF2/SYK/HGF/IRAK3/ALOX5/HAVCR2/IFI16/TNFRSF1B/SLAMF8/NRP1/SERPING1/SH2B3	41
MES	GO:0002703	regulation of leukocyte mediated immunity	30/453	246/18614	3.8014e-09	2.7215e-07	1.8588e-07	IL7R/IL6/FCGR2B/IL1R1/CLCF1/CXCL6/ICAM1/CCR2/TNFSF4/NOD2/CD28/PTPRC/IL4R/ITGB2/STAT6/IL4I1/NCKAP1L/SYK/VAV1/VAMP8/HAVCR2/RAC2/TNFRSF1B/SASH3/IL18R1/FES/PLCG2/CLEC7A/CD40/MR1	30
MES	GO:0050764	regulation of phagocytosis	20/453	101/18614	3.8098e-09	2.7215e-07	1.8588e-07	PTX3/CCL2/FCGR2B/FPR2/RAB27A/NOD2/TLR2/PTPRC/CNN2/IL15/SPHK1/NCKAP1L/SYK/C2/PLCG2/PYCARD/SLC11A1/CLEC7A/IL15RA/FCER1G	20
MES	GO:0050729	positive regulation of inflammatory response	24/453	154/18614	4.2464e-09	2.9836e-07	2.0378e-07	IL6/S100A8/S100A9/SERPINE1/TSLP/NFKBIZ/ADAM8/PTGS2/CTSC/CCR2/OSM/PTGER4/TNFSF4/CD28/CCR7/TLR2/IL15/LGALS1/VAMP8/CASP4/PLCG2/PYCARD/MAPK13/OSMR	24
MES	GO:1902105	regulation of leukocyte differentiation	34/453	319/18614	5.0926e-09	3.5205e-07	2.4045e-07	IL7R/FCGR2B/IL2RA/NFKBIZ/BATF/ADAM8/MAFB/RUNX1/CCR2/TNFSF4/CD28/INHBA/HCLS1/PTPRC/IL4R/IL15/LILRB3/IL4I1/NCKAP1L/SYK/LIF/EVI2B/SLAMF8/RHOH/CCR1/SASH3/LILRB2/FES/JUNB/TGFBR2/ZC3H12A/IL15RA/RUNX3/MMP14	34
MES	GO:0032640	tumor necrosis factor production	26/453	185/18614	5.3217e-09	3.5503e-07	2.4249e-07	IL6/LY96/GPNMB/SPON2/BCL3/ACP5/CCR2/NOD2/THBS1/CD33/TLR2/CYBB/PTPRC/TNFAIP3/TLR1/SYK/IRAK3/CD14/HAVCR2/SASH3/PLCG2/PYCARD/CARD9/CLEC7A/ZC3H12A/MC1R	26
MES	GO:0032680	regulation of tumor necrosis factor production	26/453	185/18614	5.3217e-09	3.5503e-07	2.4249e-07	IL6/LY96/GPNMB/SPON2/BCL3/ACP5/CCR2/NOD2/THBS1/CD33/TLR2/CYBB/PTPRC/TNFAIP3/TLR1/SYK/IRAK3/CD14/HAVCR2/SASH3/PLCG2/PYCARD/CARD9/CLEC7A/ZC3H12A/MC1R	26
MES	GO:1903706	regulation of hemopoiesis	39/453	415/18614	5.3842e-09	3.5503e-07	2.4249e-07	LOX/IL7R/FCGR2B/IL2RA/NFKBIZ/BATF/ADAM8/MAFB/RUNX1/TCIM/CCR2/TNFSF4/SNAI2/CD28/INHBA/HCLS1/PTPRC/IL4R/IL15/LILRB3/IL4I1/NCKAP1L/SYK/LIF/EVI2B/SLAMF8/RHOH/CCR1/SASH3/LILRB2/FES/JUNB/TGFBR2/GPR171/ZC3H12A/IL15RA/RUNX3/MMP14/CSF3	39
MES	GO:0032733	positive regulation of interleukin-10 production	14/453	42/18614	5.944e-10	3.86E-11	2.6364e-07	IL6/TSLP/BCL3/TNFSF4/NOD2/CD28/TLR2/RBM47/SYK/HGF/SASH3/PLCG2/PYCARD/CLEC7A	14
MES	GO:0050864	regulation of B cell activation	22/453	130/18614	7.3079e-09	4.6749e-07	3.193e-08	IL6/FCGR2B/CLCF1/GPR183/THEMIS2/TNFSF4/NOD2/CD28/SAMSN1/INHBA/PTPRC/LAPTM5/TNFAIP3/STAT6/IL4I1/NCKAP1L/SYK/SLAMF8/SASH3/TBC1D10C/MMP14/CD40	22
MES	GO:0050730	regulation of peptidyl-tyrosine phosphorylation	30/453	255/18614	9.7725e-09	6.1595e-07	4.207e-08	IL6/AREG/TSLP/SPINK1/CLCF1/EREG/CAV1/OSM/NOD2/SAMSN1/SOCS3/HCLS1/PTPRC/MVP/IL15/ITGB2/SYK/ITGA5/HGF/LIF/SHC1/ITGB3/CD44/NRP1/PLCG2/SH2B3/TNFRSF14/SH3BP5/CD40/CSF3	30
MES	GO:0070374	positive regulation of ERK1 and ERK2 cascade	28/453	222/18614	1.025e-09	6.367e-08	4.3487e-07	CCL7/CCL20/CCL2/MARCO/CCL13/CCL18/GPNMB/FPR2/ICAM1/CCL26/GPR183/NOD2/CCR7/INHBA/PTPRC/ACTA2/DDR2/HAVCR2/SHC1/ITGB3/CD44/CCR1/NRP1/CAVIN3/PYCARD/C5AR1/CARD9/P2RY6	28
MES	GO:0010720	positive regulation of cell development	39/453	432/18614	1.9019e-08	1.1645e-06	7.9537e-07	IL7R/IL6/IL2RA/NFKBIZ/CLCF1/ADAM8/RUNX1/CXCL12/TNFSF4/SERPINF1/MME/TLR2/HCLS1/PTPRC/FN1/IL4R/IL15/CXCR4/MAN2A1/IL4I1/NCKAP1L/SYK/LIF/VEGFC/EVI2B/TNFRSF1B/RHOH/CCR1/NRP1/SASH3/LILRB2/FES/TGFBR2/ITGB1/CLEC7A/IL15RA/RUNX3/MMP14/TRPV2	39
MES	GO:0043367	CD4-positive, alpha-beta T cell differentiation	18/453	89/18614	3.9688e-08	2.3958e-06	1.6364e-06	IL6/NFKBIZ/BATF/BCL3/GPR183/RUNX1/PTGER4/TNFSF4/IL4R/STAT6/NCKAP1L/CTSL/RELB/SASH3/IL18R1/JUNB/ZC3H12A/RUNX3	18
MES	GO:0001706	endoderm formation	15/453	57/18614	4.2782e-08	2.5467e-06	1.7394e-06	DKK1/LAMB1/COL5A1/COL12A1/COL8A1/COL5A2/ITGA4/INHBA/FN1/ITGB2/DUSP1/ITGA5/COL6A1/MMP14/ITGB5	15
MES	GO:0035987	endodermal cell differentiation	14/453	48/18614	4.7461e-08	2.7865e-06	1.9032e-06	DKK1/LAMB1/COL5A1/COL12A1/COL8A1/COL5A2/ITGA4/INHBA/FN1/ITGB2/ITGA5/COL6A1/MMP14/ITGB5	14
MES	GO:0002700	regulation of production of molecular mediator of immune response	25/453	189/18614	5.9388e-08	3.4397e-06	2.3493e-06	IL6/FCGR2B/IL1R1/SPON2/CLCF1/ACP5/CCR2/TNFSF4/NOD2/CD28/PTPRC/LAPTM5/IL4R/STAT6/SYK/IRAK3/TNFRSF1B/SASH3/IL18R1/PLCG2/PYCARD/CARD9/TNFRSF14/CLEC7A/CD40	25
MES	GO:0002764	immune response-regulating signaling pathway	39/453	450/18614	6.731e-09	3.8465e-06	2.6272e-06	FCGR2B/BIRC3/LY96/NFKBIZ/FPR2/CAV1/CLEC4D/TLR8/THEMIS2/FPR3/NOD2/ALPK1/CD33/CD28/CCR7/TLR2/PTPRC/LAPTM5/TNFAIP3/TLR1/CTSS/KCNN4/FYB1/NCKAP1L/SYK/IRAK3/VAV1/CD14/HAVCR2/LCP2/C3AR1/LILRB2/PLCG2/PYCARD/C5AR1/CLEC7A/ZC3H12A/FCER1G/CD40	39
MES	GO:0007596	blood coagulation	27/453	224/18614	7.7403e-08	4.3651e-06	2.9814e-06	F13A1/IL6/TFPI2/THBD/FAP/COL3A1/SERPINE1/PLAU/PLAUR/CAV1/RAB27A/THBS1/PROS1/ANXA2/PROCR/SYK/VAV1/FERMT3/ITGB3/MYL9/PLCG2/SERPING1/SH2B3/MYH9/FCER1G/CLIC1/CD40	27
MES	GO:0042742	defense response to bacterium	32/453	314/18614	8.4059e-08	4.6789e-06	3.1957e-06	IL7R/IL6/CCL20/S100A8/PI3/S100A9/SERPINE1/NFKBIZ/SPON2/FPR2/CXCL6/BCL3/CLEC4D/ACP5/LYZ/TREM1/NOD2/TLR2/RNASE6/SYK/CASP4/HAVCR2/SHC1/SLAMF8/PYCARD/C5AR1/CARD9/SLC11A1/TNFRSF14/FCER1G/CASP7/MR1	32
MES	GO:0046632	alpha-beta T cell differentiation	20/453	119/18614	9.349e-09	5.1372e-06	3.5087e-06	IL6/NFKBIZ/BATF/BCL3/GPR183/RUNX1/PTGER4/TNFSF4/IL4R/STAT6/NCKAP1L/SYK/CTSL/RELB/SASH3/IL18R1/JUNB/TGFBR2/ZC3H12A/RUNX3	20
MES	GO:0045619	regulation of lymphocyte differentiation	26/453	212/18614	1.2815e-07	6.9528e-06	4.7488e-06	IL7R/IL2RA/NFKBIZ/BATF/ADAM8/RUNX1/CCR2/TNFSF4/CD28/INHBA/PTPRC/IL4R/IL15/IL4I1/NCKAP1L/SYK/SLAMF8/RHOH/SASH3/LILRB2/JUNB/TGFBR2/ZC3H12A/IL15RA/RUNX3/MMP14	26
MES	GO:0050817	coagulation	27/453	229/18614	1.3033e-07	6.9825e-06	4.7691e-06	F13A1/IL6/TFPI2/THBD/FAP/COL3A1/SERPINE1/PLAU/PLAUR/CAV1/RAB27A/THBS1/PROS1/ANXA2/PROCR/SYK/VAV1/FERMT3/ITGB3/MYL9/PLCG2/SERPING1/SH2B3/MYH9/FCER1G/CLIC1/CD40	27
MES	GO:0007599	hemostasis	27/453	230/18614	1.4439e-07	7.6402e-06	5.2183e-06	F13A1/IL6/TFPI2/THBD/FAP/COL3A1/SERPINE1/PLAU/PLAUR/CAV1/RAB27A/THBS1/PROS1/ANXA2/PROCR/SYK/VAV1/FERMT3/ITGB3/MYL9/PLCG2/SERPING1/SH2B3/MYH9/FCER1G/CLIC1/CD40	27
MES	GO:0071675	regulation of mononuclear cell migration	20/453	122/18614	1.503e-08	7.8561e-06	5.3658e-06	CCL7/CCL20/CCL2/SERPINE1/FPR2/ADAM8/CXCL12/AIF1/CCR2/THBS1/CCR7/ITGA4/DUSP1/ITGB3/SLAMF8/C3AR1/CCR1/PYCARD/C5AR1/TNFRSF14	20
MES	GO:1903557	positive regulation of tumor necrosis factor superfamily cytokine production	19/453	109/18614	1.5964e-07	8.2438e-06	5.6306e-06	IL6/LY96/SPON2/ADAM8/CCR2/NOD2/THBS1/TLR2/CYBB/PTPRC/TLR1/SYK/CD14/HAVCR2/SASH3/PLCG2/PYCARD/CARD9/CLEC7A	19
MES	GO:0050766	positive regulation of phagocytosis	16/453	73/18614	1.7195e-07	8.7737e-06	5.9925e-06	PTX3/CCL2/FCGR2B/FPR2/RAB27A/NOD2/PTPRC/IL15/NCKAP1L/C2/PLCG2/PYCARD/SLC11A1/CLEC7A/IL15RA/FCER1G	16
MES	GO:0006959	humoral immune response	28/453	250/18614	1.8726e-07	9.4422e-06	6.4491e-06	IL6/CXCL14/CCL2/FCGR2B/PI3/C1S/CCL13/S100A9/CFI/CFB/SPON2/CXCL6/BCL3/CXCL3/GPR183/CFD/LYZ/TREM1/NOD2/C1RL/CD28/CCR7/PTPRC/RNASE6/C2/ALOX5/SERPING1/SLC11A1	28
MES	GO:0052547	regulation of peptidase activity	37/453	425/18614	2.0976e-07	1.0437e-05	7.1285e-06	COL6A3/TIMP1/TFPI2/S100A8/BIRC3/PI3/S100A9/SERPINE1/CSTA/SPINK1/PLAUR/CAV1/FAS/PTGS2/CTSB/TNFAIP8/THBS1/SERPINF1/SERPINB1/CST6/CCN1/LAPTM5/CD109/CTSS/CAST/RHBDF2/SYK/CTSL/HGF/IFI16/CD44/RCN3/SERPING1/PYCARD/CARD9/TNFSF10/CLEC7A	37
MES	GO:1902107	positive regulation of leukocyte differentiation	24/453	184/18614	2.1429e-07	1.0437e-05	7.1285e-06	IL7R/IL2RA/NFKBIZ/ADAM8/RUNX1/TNFSF4/HCLS1/PTPRC/IL4R/IL15/IL4I1/NCKAP1L/SYK/LIF/EVI2B/RHOH/CCR1/SASH3/LILRB2/FES/TGFBR2/IL15RA/RUNX3/MMP14	24
MES	GO:1903708	positive regulation of hemopoiesis	24/453	184/18614	2.1429e-07	1.0437e-05	7.1285e-06	IL7R/IL2RA/NFKBIZ/ADAM8/RUNX1/TNFSF4/HCLS1/PTPRC/IL4R/IL15/IL4I1/NCKAP1L/SYK/LIF/EVI2B/RHOH/CCR1/SASH3/LILRB2/FES/TGFBR2/IL15RA/RUNX3/MMP14	24
MES	GO:1990868	response to chemokine	18/453	99/18614	2.6317e-07	1.2533e-05	8.5598e-06	LOX/CCL7/CCL20/CCL2/CCL13/CCL18/CXCL6/CCL26/CXCL3/CXCL12/CCR2/CCR7/CXCR4/DUSP1/SLIT3/CCR1/SH2B3/ZC3H12A	18
MES	GO:1990869	cellular response to chemokine	18/453	99/18614	2.6317e-07	1.2533e-05	8.5598e-06	LOX/CCL7/CCL20/CCL2/CCL13/CCL18/CXCL6/CCL26/CXCL3/CXCL12/CCR2/CCR7/CXCR4/DUSP1/SLIT3/CCR1/SH2B3/ZC3H12A	18
MES	GO:0002688	regulation of leukocyte chemotaxis	20/453	126/18614	2.7687e-07	1.295e-06	8.8448e-06	CCL7/IL6/CCL2/SERPINE1/DPP4/FPR2/CXCL12/AIF1/CCR2/NOD2/THBS1/CCR7/DUSP1/NCKAP1L/RAC2/VEGFC/SLAMF8/C3AR1/CCR1/C5AR1	20
MES	GO:0070661	leukocyte proliferation	33/453	348/18614	2.7797e-07	1.295e-06	8.8448e-06	IL7R/IL6/FCGR2B/IL2RA/GPNMB/NFKBIZ/CLCF1/GPR183/AIF1/CCR2/TNFSF4/CD28/TCIRG1/PTPRC/TNFAIP3/CNN2/IL15/STAT6/IL4I1/NCKAP1L/SYK/HAVCR2/RAC2/TNFRSF1B/SASH3/LILRB2/JUNB/TGFBR2/PYCARD/SH2D2A/SLC11A1/TNFRSF14/CD40	33
MES	GO:0032613	interleukin-10 production	15/453	66/18614	4.2594e-07	1.9421e-05	1.3265e-05	IL6/FCGR2B/TSLP/BCL3/TNFSF4/NOD2/CD28/TLR2/RBM47/SYK/HGF/SASH3/PLCG2/PYCARD/CLEC7A	15
MES	GO:0032653	regulation of interleukin-10 production	15/453	66/18614	4.2594e-07	1.9421e-05	1.3265e-05	IL6/FCGR2B/TSLP/BCL3/TNFSF4/NOD2/CD28/TLR2/RBM47/SYK/HGF/SASH3/PLCG2/PYCARD/CLEC7A	15
MES	GO:0016064	immunoglobulin mediated immune response	21/453	145/18614	5.291e-08	2.3871e-05	1.6304e-05	FCGR2B/C1S/CFI/NFKBIZ/BATF/CLCF1/BCL3/TLR8/TNFSF4/NOD2/C1RL/CD28/TCIRG1/IL21R/PTPRC/STAT6/C2/SERPING1/CARD9/FCER1G/CD40	21
MES	GO:0032635	interleukin-6 production	23/453	178/18614	6.846e-08	3.0249e-05	2.0661e-05	IL6/TSLP/SPON2/EREG/AIF1/TLR8/TNFSF4/NOD2/TLR2/TNFAIP3/TLR1/NCKAP1L/SYK/HGF/IRAK3/HAVCR2/LILRB2/PLCG2/PYCARD/CARD9/MAPK13/CLEC7A/ZC3H12A	23
MES	GO:0032675	regulation of interleukin-6 production	23/453	178/18614	6.846e-08	3.0249e-05	2.0661e-05	IL6/TSLP/SPON2/EREG/AIF1/TLR8/TNFSF4/NOD2/TLR2/TNFAIP3/TLR1/NCKAP1L/SYK/HGF/IRAK3/HAVCR2/LILRB2/PLCG2/PYCARD/CARD9/MAPK13/CLEC7A/ZC3H12A	23
MES	GO:0032760	positive regulation of tumor necrosis factor production	18/453	105/18614	7.3333e-07	3.2072e-05	2.1905e-05	IL6/LY96/SPON2/CCR2/NOD2/THBS1/TLR2/CYBB/PTPRC/TLR1/SYK/CD14/HAVCR2/SASH3/PLCG2/PYCARD/CARD9/CLEC7A	18
MES	GO:0002757	immune response-activating signaling pathway	36/453	423/18614	7.5219e-07	3.2565e-05	2.2242e-05	FCGR2B/BIRC3/LY96/NFKBIZ/FPR2/CAV1/TLR8/THEMIS2/FPR3/NOD2/ALPK1/CD28/CCR7/TLR2/PTPRC/LAPTM5/TNFAIP3/TLR1/CTSS/KCNN4/FYB1/NCKAP1L/SYK/IRAK3/VAV1/CD14/HAVCR2/LCP2/C3AR1/PLCG2/PYCARD/C5AR1/CLEC7A/ZC3H12A/FCER1G/CD40	36
MES	GO:0019724	B cell mediated immunity	21/453	148/18614	7.8555e-07	3.3668e-05	2.2996e-05	FCGR2B/C1S/CFI/NFKBIZ/BATF/CLCF1/BCL3/TLR8/TNFSF4/NOD2/C1RL/CD28/TCIRG1/IL21R/PTPRC/STAT6/C2/SERPING1/CARD9/FCER1G/CD40	21
MES	GO:0002702	positive regulation of production of molecular mediator of immune response	20/453	134/18614	8.7621e-07	3.7182e-05	2.5396e-05	IL6/IL1R1/SPON2/CLCF1/TNFSF4/NOD2/CD28/PTPRC/LAPTM5/IL4R/STAT6/SYK/SASH3/IL18R1/PLCG2/PYCARD/CARD9/TNFRSF14/CLEC7A/CD40	20
MES	GO:0002699	positive regulation of immune effector process	28/453	267/18614	8.9516e-07	3.7614e-05	2.5691e-05	IL6/IL1R1/NFKBIZ/SPON2/CLCF1/CCR2/TNFSF4/NOD2/CD28/PTPRC/LAPTM5/IL4R/ITGB2/STAT6/SYK/VAV1/VAMP8/RAC2/SASH3/IL18R1/FES/PLCG2/PYCARD/CARD9/TNFRSF14/CLEC7A/CD40/MR1	28
MES	GO:0016485	protein processing	27/453	250/18614	9.9935e-07	4.1585e-05	2.8403e-05	THBD/IL1R2/SERPINE1/PLAU/DPP4/PCSK1/PLAUR/ADAM8/MAFB/CTSZ/RUNX1/SRGN/THBS1/BACE2/C1RL/ANXA2/MME/CTSS/CPD/CAST/CTSL/CASP4/IFI16/PYCARD/MYH9/MMP14/CASP7	27
