# Supplementary material for: A coregulatory influence map of glioblastoma heterogeneity and plasticity
Source: NPJ Precis Oncol. 2025 Apr 15;9:110. doi: 10.1038/s41698-025-00890-0 (PMC12000621; doi:10.1038/s41698-025-00890-0)
Supplement: Supplementary file 6 — Supplementary Data 6 [file 41698_2025_890_MOESM6_ESM.xlsx]

## Sheet: Supplementary Data 6
Supplementary Data 6: Differentially influenced regulators (DIRs) analysis. Related to Fig. 4A.
DIRs extracted using Seurat::findallmarkers function (cutoff: min.pct: 0.25 and logfc.threshold: 0.20, adj. p-value <0.05). Additional ranking of DIRs (p-value (CERES)) was determined using the Wilcoxon-Mann-Whitney test between the average CERES dependency score of the cell lines assigned to the subclass (Data S7) versus the average dependency score of the rest. The CERES dependency score of the…
PN							PN-L					NL					CL-A							CL-B							CL-C							MES
Regulator	Influence score	AdjPval	logFC	CERES score	p-value (CERES)		Regulator	Influence score	AdjPval	logFC		Regulator	Influence score	AdjPval	logFC		Regulator	Influence score	AdjPval	logFC	CERES score	p-value (CERES)		Regulator	Influence score	AdjPval	logFC	CERES score	p-value (CERES)		Regulator	Influence score	AdjPval	logFC	CERES score	p-value (CERES)		Regulator	Influence score	AdjPval	logFC	CERES score	p-value (CERES)
PA2G4	2.36345	8.729e-102	4.13201	-0.591533	0.944		ZNF704	1.29075	4.1842e-22	1.74299		PRDM16	1.69371	5.3233e-66	2.35441		DLX1	1.2771	2.7928e-59	1.25427	-0.0301113	0.881		LBX2	0.968635	2.3558e-27	1.35283	-0.0669182	0.119		PAX6	1.4253	1.3198e-31	1.43808	0.00679982	0.274		CEBPB	2.23567	6.404e-131	2.71282	-0.163756	0.267
FOSL1	2.52946	5.1173e-92	3.01846	-0.548722	0.674		GBX2	1.10416	1.804e-21	1.27683		SP100	1.4123	1.7818e-58	2.03878		HDAC10	1.21916	2.3446e-52	1.29204	0.0387049	0.386		MSX1	0.909039	6.1482e-20	0.969392	-0.0064498	0.386		TRIM22	1.1403	1.4172e-30	1.27804	0.0390136	0.641		MSC	1.27927	7.307e-111	1.86657	0.033071	0.63
FOXM1	3.04704	9.8062e-86	2.5436	-0.278817	0.486		CAMK4	1.07091	1.4121e-19	1.21076		TNIP1	1.68287	1.063e-57	2.3629		NKX2-2	1.82791	8.4535e-46	1.54538	0.133782	0.571		PRAME	1.01395	6.6282e-20	1.19014	-0.0230319	0.143		PBX3	1.00281	2.4592e-28	1.27277	0.0129246	0.67		SNAI2	2.25408	7.254e-105	3.16203	-0.35248	0.00301
DEPDC1	2.33904	5.7249e-77	2.24225	-0.244592	0.877		CREB3L4	1.28081	1.9277e-19	1.73845		ZFP3	1.59111	1.5846e-56	1.86649		ZNF667	1.04772	1.9813e-45	1.09249	0.127841	0.943		PITX1	0.733844	1.2336e-19	1.27075	-0.261383	0.0571		KHDRBS3	0.808386	3.4234e-28	1.00846	0.0471672	0.935		PAX8	1.60317	3.6218e-95	2.0822	-0.0927259	0.847
E2F7	1.36434	1.2745e-76	2.02555	-0.0007989	0.768		SALL2	1.03606	1.1327e-18	1.19429		MEIS3	1.54656	3.3809e-52	1.88347		ZSCAN16	1.04047	4.0548e-43	1.18478	-0.0651632	0.267		PYCARD	0.742762	3.2254e-18	0.973589	0.0866307	0.476		HDAC5	1.02155	3.55e-28	1.08919	-0.061565	0.753		EPAS1	1.65253	1.1528e-89	1.87127	0.060636	0.969
ATAD2	1.98793	8.9619e-76	1.99073	-0.114882	0.971		SFRP4	1.10133	4.577e-18	1.3913		POU3F3	1.29268	1.08e-51	2.04875		DLX3	1.01447	6.5998e-40	1.01717	-0.0973829	0.829		PPARG	0.737099	1.212e-17	0.981591	-0.026064	0.524		EBF4	1.03307	1.5824e-27	1.36325	0.0780503	0.452		SP140	1.19689	1.281e-89	1.33044	-0.0253373	0.0767
ZNF804A	1.36272	1.1687e-74	2.20227	0.0275814	0.232		ZNF354C	0.845716	6.1454e-17	1.25405		SNCA	1.34235	8.4519e-50	1.74343		NFATC2	1.06856	2.6001e-39	1.12958	0.0371927	0.429		EGR1	1.14044	2.784e-17	1.51699	-0.0017762	0.305		NKX2-5	1.16106	1.614e-27	1.22665	-0.145552	0.223		FOSL2	1.65538	1.5193e-89	2.15681	-0.0345766	0.794
TFAP2C	2.03613	1.7838e-73	2.39696	-0.158719	0.351		ZNF267	1.16814	3.2557e-16	1.68252		ZNF704	1.31574	1.3296e-49	1.98494		TLE2	1.02102	1.5253e-38	1.49268	-0.0070768	0.343		SIM2	0.791909	1.2945e-16	0.971245	0.0278883	0.733		ZNF69	0.857274	1.5385e-25	0.902419	-0.135686	0.61		FOXA2	1.27009	8.9887e-86	1.62671	-0.172568	0.267
E2F1	1.74944	1.0561e-70	1.84523	-0.195838	0.952		ALX1	1.09037	3.3174e-16	1.31405		TRIB3	1.27131	8.0317e-49	1.66255		PBX1	1.08117	3.1737e-38	1.08292	0.1217	0.957		ZNF239	0.728691	1.8217e-16	1.07569	-0.0019632	0.8		ARNT2	0.926716	1.9134e-25	1.09026	-0.0322915	0.156		RUNX2	1.0444	1.5848e-85	1.52865	-0.472555	0.0233
NOTCH2	1.17649	2.1177e-67	1.60135	-0.0508385	0.191		ZMIZ1	0.794252	4.4962e-16	1.31965		ZNF711	1.40926	3.7435e-45	1.90426		MEF2C	1.37036	9.3936e-38	1.50037	0.0681418	0.905		CREB3L4	0.660154	7.6021e-16	1.27904	-0.0007032	0.476		ZNF425	0.802336	7.9728e-25	0.921942	-0.105518	0.579		RUNX3	1.12592	7.9045e-79	1.30041	-0.0670712	0.519
AEBP1	1.22658	4.215e-66	1.49485	-0.0753008	0.569		CASZ1	0.999491	6.0617e-16	1.39575		REPIN1	1.23878	5.3106e-45	1.77848		ZNF331	1.06538	1.5203e-37	1.04361	0.0890414	0.0762		HES4	1.0634	1.5639e-15	1.26226	-0.176278	0.00476		ZNF320	0.810051	3.2454e-24	0.977239	0.00447891	0.823		LPXN	0.977264	1.0462e-78	1.41754	0.060069	0.63
PAX9	1.07833	4.5653e-66	1.85394	-0.008791	0.459		ZFP3	1.1851	1.5155e-15	1.37717		ING4	1.17978	1.7192e-44	2.04809		LDB2	1.11233	1.015e-32	1.1277	0.0260877	0.233		DYRK1B	0.629928	2.0441e-15	1.09349	-0.0637037	0.767		JUNB	0.854324	5.2301e-24	0.896725	-0.151497	0.88		CALCOCO1	1.65228	4.9801e-78	2.29122	-0.124443	0.63
ZNF695	1.07045	8.1795e-66	1.64886	-0.0939622	0.596		MEIS1	0.976759	3.6003e-15	1.38753		CASZ1	1.23581	1.8938e-44	1.76801		TCF7L1	0.775215	1.4046e-31	1.1148	-0.126518	0.614		ZNF257	0.641564	1.3453e-13	0.932421	0.0517414	0.695		MEIS3	0.791611	1.7899e-23	1.25213	-0.325026	0.247		SHOX2	1.12149	7.5185e-77	1.4317	-0.0533196	0.37
SGK1	1.70169	4.761e-63	1.98555	-0.0691239	0.277		ZNF618	0.782041	9.4007e-15	1.16513		ZNF436	1.07714	4.6516e-44	1.38861		ZNF418	0.935412	1.8319e-31	0.913798	0.0465339	0.657		TFAP2C	1.21449	2.4659e-13	1.33756	-0.102003	0.476		ZNF680	0.668516	7.8414e-23	1.18921	0.111417	0.935		AHDC1	1.06052	8.545e-77	1.67019	-0.0224136	0.63
ZNF90	1.08303	6.9118e-63	1.56907	0.0959584	0.0965		SALL1	1.25973	1.7324e-14	1.59359		SOX6	1.06248	1.8925e-43	1.29039		HES4	0.859877	9.4253e-31	1.26026	-0.0077353	0.524		ZFP90	0.803044	4.9679e-13	0.939302	0.0263423	0.305		IRX1	0.925163	1.1177e-22	1.1543	-0.0298279	0.359		EGFR	1.13367	1.3026e-74	1.76092	-0.140898	0.3
ZNF681	0.977294	5.9843e-57	1.61991	0.01905	0.254		CPEB1	0.862617	3.0302e-14	1.00353		ZNF415	1.29473	2.8112e-42	1.61376		GLMP	0.749264	3.9417e-30	0.890405	0.0383755	0.943		POU3F3	0.604527	5.9455e-13	1.2857	-0.0775553	0.881		ZSCAN18	0.688538	2.4671e-22	1.09344	-0.103451	0.896		CEBPD	1.20127	1.7113e-74	1.44422	-0.198255	0.206
CBX2	1.38049	1.2616e-56	1.76596	-0.0391199	0.377		FGFR2	0.996061	3.4298e-14	1.30063		ZNF135	1.1523	4.8203e-42	1.55536		ZNF671	0.812714	8.2977e-30	0.980861	-0.047268	0.00476		SOX10	0.747567	8.8283e-13	0.920948	-0.333957	0.2		ZNF580	0.914451	3.7263e-22	0.927436	-0.16156	0.0546		COPRS	1.49671	2.7222e-73	1.49966	-0.109005	0.923
HOXB8	1.01557	4.0684e-53	2.34345	-0.1663	0.541		ING4	0.884167	4.9288e-14	1.56182		SMAD3	1.18872	6.6442e-42	1.32568		FOXM1	1.66702	8.9445e-30	1.46637	-0.16786	0.614		IRF2BPL	0.778177	2.0296e-12	0.967627	0.0101863	0.476		HOXD10	0.749049	8.9084e-22	1.12367	-0.138839	0.421		ZNF521	1.51528	7.0483e-73	1.56783	-0.0554978	0.519
PSIP1	0.989821	2.2482e-51	1.65615	0.0141465	0.326		MYRF	0.84707	6.9068e-14	1.37416		RXRA	1.12833	7.4054e-42	1.62005		HIC1	0.924831	9.5773e-30	0.854546	-0.0938751	0.0952		PATZ1	0.622831	3.005e-12	0.950453	-0.0820206	0.476		MUC1	0.757015	4.0324e-21	0.896152	-0.0843945	0.301		SQSTM1	1.36593	2.3392e-72	1.63921	-0.137134	0.267
JDP2	1.05765	1.1925e-50	1.83689	-0.0114329	0.649		HOXD8	0.924305	1.159e-13	1.20902		STAT3	1.131	4.1563e-41	1.29698		ZNF682	0.764283	1.0673e-29	1.07491	0.0868806	0.881		MYRF	0.576831	4.3549e-12	1.18049	-0.212089	0.829		REPIN1	0.747804	1.1547e-19	1.35944	0.0412549	0.641		HOXB13	1.03658	2.4253e-72	1.65601	-0.0073256	0.63
E2F8	0.921765	3.077e-49	1.31476	0.0071233	0.623		DACT1	0.703875	8.2402e-13	0.937889		ZNF568	1.0493	7.545e-41	1.34566		ZNF439	0.966891	3.4141e-29	0.982529	0.052189	0.614		BASP1	0.556545	4.8238e-12	0.951416	0.175805	0.8		POU3F2	0.913127	3.8944e-19	0.900992	-0.0209482	0.0546		ZNF385D	0.913275	3.8009e-72	1.47692	0.183989	0.969
ATF7IP	0.920202	5.5342e-49	1.70764	-0.0651068	0.649		RXRA	0.943117	1.2437e-12	1.30821		HDAC9	0.968954	1.2055e-40	1.14532		WWC1	0.740959	1.3038e-28	0.930192	0.150951	0.943		JDP2	0.725239	9.5032e-12	1.22091	-0.011599	0.657		SMAD9	0.792285	1.1021e-18	1.11285	-0.0443986	0.484		NFIL3	1.33604	3.9763e-72	1.76866	-0.0402025	0.267
MAP2K3	0.873999	1.363e-48	1.44028	-0.0274332	0.404		PSIP1	0.884935	2.0847e-12	1.22971		EGR1	1.59126	1.9467e-40	1.96407		ZNF181	1.03336	9.1012e-28	0.880456	-0.371495	0.00952		HOXB8	0.555257	1.0544e-11	1.40748	-0.154475	0.476		BRCA2	0.67707	5.483e-18	0.997523	-0.255057	0.844		EGLN3	1.20098	1.1562e-69	1.3164	0.0480501	0.969
CHD7	0.922564	2.883e-47	1.25765	-0.0079684	0.674		DLX5	1.02181	2.636e-12	1.10518		NFIA	1.16711	2.1453e-40	1.33055		ZNF675	0.8186	3.1488e-27	0.899415	0.183925	0.857		TSHZ2	0.708123	1.8879e-11	0.813138	0.0127266	0.233		HOXB5	0.504506	7.9726e-18	0.940605	-0.131819	0.199		TLE4	0.908654	1.482e-69	1.28664	0.0587051	0.519
TCF7L1	1.0574	7.1226e-46	1.41836	-0.161495	0.109		EN2	0.883864	3.3301e-12	1.09722		LHX9	0.866293	8.256e-39	1.3036		ETV1	0.773443	3.6067e-27	0.946526	0.0672597	0.343		STAT6	0.900479	2.3016e-11	0.960012	-0.110596	0.343		ZMAT1	0.773398	9.8572e-18	0.956636	0.0324995	0.421		FLI1	0.847901	8.3823e-69	1.39234	0.0810022	0.969
HMGA1	1.37031	1.4907e-44	2.49272	-0.702301	0.861		SOX7	0.650242	9.7021e-12	0.833449		GSC	0.967405	8.5092e-39	1.43532		ZNF367	0.761086	2.1881e-26	0.913812	0.0120553	0.829		NPAS3	0.755597	4.3765e-11	0.829866	-0.140738	0.386		SMAD1	0.619253	1.8439e-17	0.972936	0.0838449	0.12		HOXC11	0.99984	2.0132e-65	1.29152	-0.186904	0.407
HOXD13	0.891258	1.6948e-42	1.77507	-0.197429	0.431		ZNF711	0.868095	9.7901e-12	1.26772		WWOX	1.00441	1.1613e-38	1.37432		CAMK1	0.452596	9.2764e-24	0.807127	-0.0375537	0.233		ARRB2	0.699598	4.4825e-11	1.06732	0.00505428	0.8		ZNF528	0.76565	2.8632e-17	0.883591	0.00422549	0.726		CREB3L1	1.21704	2.9387e-65	1.89394	0.0381903	0.37
ETV4	0.966269	5.4828e-40	1.52665	-0.063098	0.377		ZNF606	0.723786	9.8078e-12	1.11284		ZNF829	1.04556	2.4809e-38	1.54879		GLIS1	0.814029	9.5443e-24	0.794795	-0.0811051	0.143		ZNF775	0.645703	5.503e-11	0.942725	0.054242	0.614		CXXC5	0.669324	2.9813e-17	0.986177	0.114645	0.844		IRX3	1.18264	3.4543e-64	1.35341	-0.219893	0.0233
RBPMS	0.845308	1.3051e-39	1.31252	0.0315889	0.861		ZHX2	0.933869	1.2002e-11	1.03293		AR	1.26109	5.8726e-38	1.88624		ATAD2	1.08469	1.839e-23	1.16636	-0.187871	0.695		NFKB2	0.810322	2.1695e-10	0.884569	-0.0484552	0.476		ZIC4	0.569965	5.2098e-17	1.12861	0.076428	0.177		FOXL1	0.862051	1.8543e-63	1.20483	-0.0251682	0.733
TCF7L2	0.715757	7.6099e-39	1.00314	-0.059235	0.649		HOXD9	0.653303	3.227e-11	1.08827		NFIB	1.47366	6.6179e-38	1.74591		ZFP30	0.627882	2.0871e-23	0.990342	0.0561466	0.119		CLU	0.485367	2.4071e-10	0.864618	0.0785441	0.695		STAT3	0.676028	1.46e-16	0.896834	0.00645392	0.863		HOXB2	1.21933	5.8764e-59	1.46066	-0.0027292	0.794
ZNF267	0.85411	1.903e-38	1.79947	0.067945	0.789		RARB	0.754109	3.5192e-11	1.21953		NPAS3	1.28175	1.9065e-37	1.33057		ZBTB10	0.667447	2.7963e-22	0.794154	-0.122106	0.0429		STAT5A	0.623216	8.5785e-10	0.819165	-0.30888	0.767		IFI27	0.546664	5.1478e-15	0.852839	0.0725369	0.777		NR2F1	1.09998	1.6439e-57	1.32101	0.00511694	0.665
BASP1	0.758891	4.3271e-37	1.34934	0.10659	0.301		HOXD13	0.754287	1.0794e-10	1.27585		FOXL2	0.81807	4.2631e-35	1.1275		RPS6KA5	0.903284	8.3006e-22	0.765582	0.122503	1		MAPK12	0.653773	1.2868e-09	0.846037	0.0293345	0.857		PARP10	0.686829	7.5768e-15	1.02708	-0.157956	0.0765		TWIST2	0.691489	3.2696e-57	1.13192	-0.0045441	0.481
CENPU	0.903199	6.6452e-37	1.2355	-0.114825	0.827		NACC2	0.950194	1.875e-10	1.02546		PBX3	1.19019	6.1672e-35	1.38095		HOXC10	0.844236	9.2598e-22	0.804517	-0.263214	0.614		THRB	0.583673	1.5566e-09	0.818007	0.0634075	0.571		ZNF578	0.624935	7.7003e-15	0.783942	-0.0019912	0.863		HTATIP2	0.663321	8.5813e-57	1.11758	-0.0091042	0.335
CCDC85B	0.762533	7.4801e-37	1.23251	-0.152135	0.746		ZIC4	0.672434	2.9051e-10	1.09274		ZNF267	1.09308	2.5033e-34	1.81404		BEX1	0.548821	1.0022e-21	0.828449	-0.11215	0.0429		KLF4	0.658967	3.3534e-09	0.976415	-0.0459294	0.829		PRRX1	0.870752	1.0394e-14	1.05534	-0.0221945	0.753		LOXL2	1.4139	1.4095e-54	1.60851	0.0131097	0.267
ZNF536	0.815099	8.1855e-37	1.31654	-0.101897	0.00919		AUTS2	0.848261	4.2351e-10	1.00196		ZNF513	0.902555	3.0819e-34	1.55328		TGFB1I1	0.473608	7.564e-21	0.872276	0.185152	0.971		SALL1	0.821578	3.878e-09	1.31091	0.0603551	0.695		ZNF880	1.02756	1.1665e-14	1.18598	0.191299	0.923		ZNF334	0.628848	1.0149e-53	1.16691	0.148959	0.794
BLM	0.677707	1.1029e-36	1.10737	-0.140924	0.877		TRIM5	0.783178	5.9145e-10	1.11059		PRMT5	1.21156	3.8182e-34	1.97692		ZIK1	0.711919	1.4337e-20	0.75546	-0.04974	0.0429		PRDM16	0.421605	6.0213e-09	1.02565	-0.142591	0.0762		ZFP3	0.645745	2.3687e-14	1.03724	-0.077137	0.0895		MEIS2	0.943824	1.4206e-50	1.11765	0.170169	1
EZR	0.996252	4.4385e-36	1.07006	-0.0174967	0.232		CHAMP1	0.684205	1.223e-09	0.947025		MYRF	0.90144	8.5136e-34	1.57579		PHIP	0.6061	5.0193e-20	0.812352	-0.031975	0.924		SNAI1	0.43483	2.9286e-08	0.823632	0.129398	0.857		LHX8	0.462779	2.3844e-14	0.850543	0.0718187	0.699		GLIS1	0.921699	8.9807e-49	1.04464	-0.0229898	0.556
HOXD8	0.771477	1.8946e-35	1.31508	-0.0161891	0.674		SMAD9	0.86584	1.4625e-09	1.04218			0.960111	1.013e-33	1.64056		TEAD2	0.463916	5.0332e-20	0.694369	0.0569484	0.829		NR2E1	0.471459	4.7596e-08	0.926625	-0.0060506	0.733		ZNF558	0.613057	4.2494e-14	1.07107	0.0402984	0.777		KANK1	1.04956	1.0061e-48	1.04638	0.00717811	0.111
DLX2	0.60305	3.1953e-35	1.04433	-0.0822763	0.074		NOTCH3	0.724527	1.8945e-09	1.14819		DYRK1B	0.914176	1.0648e-33	1.42826		COPRS	1.09542	1.5743e-19	0.906088	-0.232538	0.233		SOX21	0.651006	4.7596e-08	0.771214	0.103348	0.767		ZNF404	0.647353	6.9972e-14	0.874267	-0.023475	0.484		VDR	0.785879	2.983e-48	1.33515	0.0109761	0.733
ZNF354A	0.805952	7.1977e-35	1.31401	0.0883336	0.926		PAX9	0.70268	2.1324e-09	1.12393		ZNF391	1.01842	2.869e-33	1.16633		E2F1	0.874253	1.7258e-18	0.998065	-0.274263	0.476		CBX4	0.747258	9.5846e-08	0.848273	-0.0913685	0.429		PRDM8	0.529049	1.0361e-13	0.770773	-0.0082131	0.548		WWTR1	0.943022	1.1874e-46	1.14841	-0.474846	0.7
ZNF711	0.805007	7.2771e-35	1.50317	-0.0515276	0.0965		POU3F3	0.670893	3.1877e-09	1.27673		DMRTA2	0.820516	2.9613e-32	1.17678		ZNF529	0.592407	2.2735e-18	0.809139	0.0136158	0.829		DLX6	0.462873	1.1419e-07	0.855244	-0.0367336	0.233		IRF9	0.740499	1.1452e-13	0.841524	-0.0309534	0.911		LGALS9	1.03668	5.3554e-46	1.17137	-0.153315	0.969
ZNF606	0.631712	5.1549e-34	1.24794	-0.0354857	0.211		TP63	0.759314	3.672e-09	1.08133		ARNT2	1.16497	1.1211e-31	1.25649		ZNF512	0.537403	2.3286e-18	0.679536	0.00716018	0.767		STK36	0.35856	1.5324e-07	0.807881	-0.0195223	0.429		HIVEP2	0.592092	1.2639e-13	0.856127	0.081929	0.359		FOS	1.07203	6.8522e-45	1.65427	-0.131156	0.3
CAMK4	0.767342	2.0057e-33	1.15468	-0.0215943	0.326		CEP290	0.636658	4.4026e-09	1.06758		FOXO1	0.87741	2.648e-31	1.19476		CITED2	0.523438	3.9252e-18	0.771728	-0.135986	0.476		HDAC10	0.757873	1.727e-07	0.703701	0.0139623	0.267		ZNF665	0.712388	1.4332e-13	0.872946	-0.0901557	0.0895		STAT2	1.13923	1.0799e-43	1.2589	-0.120116	0.335
AHRR	0.660663	1.4001e-32	1.10342	-0.0120011	0.993		NR1H3	0.619781	6.5751e-09	1.17117		POU2F2	0.896688	3.383e-31	1.17901		ATOH8	0.851961	2.466e-17	0.798081	-0.146308	0.0952		SOX12	0.748017	2.3806e-07	0.811373	0.012625	0.343		NPAS2	0.483888	1.6956e-13	0.768968	-0.0471347	0.301		TIGD7	1.17291	1.7667e-43	1.16083	-0.0302397	0.37
PATZ1	0.653512	1.8649e-31	1.12577	-0.02379	0.971		ZNF608	0.851763	9.2276e-09	1.0219		SATB1	1.10925	4.4578e-31	1.24391		KCNIP3	0.496859	2.6479e-17	0.759486	-0.0800512	0.943		PA2G4	0.604143	4.1772e-07	1.30517	-0.601638	0.767		SOX4	0.812652	2.401e-13	1.06075	0.0345396	0.975		ZNF582	0.941045	1.8333e-43	1.12974	0.146606	0.593
MEIS1	0.67556	5.2987e-31	1.37079	0.0222811	0.486		ZNF497	0.73779	9.5719e-09	1.15698		GLIS2	0.730978	5.7381e-31	1.21889		RPS6KA1	0.645278	2.7741e-17	0.800512	-0.028072	0.905		ZNF497	0.53023	5.6338e-07	1.00403	0.00277611	0.267		ZNF91	0.672039	2.737e-13	0.894458	-0.186533	0.199		HOXC10	0.929535	1.7357e-42	1.0261	-0.325793	0.335
BRCA2	0.701018	2.4401e-30	1.08965	-0.382471	0.109		LOXL3	0.817842	1.012e-08	0.972457		ZNF853	0.850209	8.8289e-31	1.49514		ZNF300	0.496097	4.4985e-17	0.7133	0.0826381	0.143		ZNF711	0.479177	1.2258e-06	0.936923	0.0157554	0.8		TCF12	0.638101	3.5995e-13	0.66418	-0.0228497	0.39		ZMAT1	0.703285	3.356e-42	1.08703	0.00574746	0.235
FAM83G	0.700342	2.8951e-30	1.25618	-0.0384615	0.891		PCBD1	0.603382	1.989e-08	0.987287		ATXN3	0.914863	1.1517e-30	1.38947		TEAD3	0.540123	5.0305e-17	0.877888	-0.275057	0.524		RGCC	0.663348	1.2272e-06	0.654078	-0.0121203	0.657		ZNF568	0.563198	5.0391e-13	0.887851	-0.0217448	0.247		LDB2	1.02621	5.5253e-40	1.20198	-0.0232561	0.0398
CREB5	0.66218	3.3077e-30	0.865729	0.0876576	0.569		BHLHE40	0.683436	2.4147e-08	1.0071		HOXA5	0.911385	2.7067e-30	1.17132		ZNF662	0.569063	1.3055e-16	0.721866	-0.0229983	0.614		CBX2	0.704172	1.3763e-06	0.895035	-0.0249294	0.733		ZNF853	0.39331	5.5781e-13	1.01033	0.0412721	0.0765		ZNF502	0.789278	5.6578e-40	1.05182	0.125761	0.889
ARID3A	0.838731	6.0563e-30	1.0328	-0.188164	0.674		CXXC5	0.742308	2.884e-08	0.939537		HOXB9	1.03188	4.0532e-30	1.2751		RBPMS	0.472709	1.3323e-16	0.854756	-0.0300611	0.119		ZNF804A	0.419887	1.9748e-06	0.879708	0.071908	0.695		ZKSCAN7	0.426557	5.736e-13	0.777721	0.0470258	0.863		BATF2	0.630013	2.4146e-39	1.12259	-0.0723845	0.733
ZNF704	0.644204	1.0495e-29	1.46715	0.0596463	0.351		TIRAP	0.681986	3.1706e-08	0.951269		TP63	0.804444	1.3139e-29	1.22813		ZNF521	0.945122	2.4819e-16	0.789377	0.0579728	0.767		GATA4	0.645332	2.7677e-06	0.776346	0.0148021	0.429		SETBP1	0.573162	6.2525e-13	0.634246	0.023381	0.247		BNC2	0.985629	9.2507e-38	1.13619	0.105328	0.938
ALYREF	0.653545	3.261e-29	1.16749	-0.970624	0.971		ZNF853	0.574165	4.7892e-08	1.08826		RARB	0.817357	1.8279e-29	1.40667		ZNF532	0.61885	5.6759e-16	0.752361	-0.225793	0.143		ZNF513	0.326979	3.0016e-06	0.859609	-0.0418112	0.343		GLIS3	0.60815	7.4644e-13	0.814215	-0.0160127	0.223		ZNF665	0.746581	1.1937e-36	1.12561	-0.0322408	0.519
PRMT5	0.666117	2.8784e-27	1.59531	-1.368	0.277		ZFP69	0.535834	5.4485e-08	0.848976		PLCB1	0.627938	3.7434e-29	1.1743		CHCHD3	0.613535	8.3366e-16	1.01277	-0.413261	0.305		MKX	0.555078	3.4859e-06	0.724086	0.11573	0.905		HOXA3	0.578887	8.1957e-13	0.731499	-0.0473556	0.104		DMRTA1	0.755821	1.303e-36	0.922581	-0.0491055	0.153
SFRP4	0.654458	9.2642e-27	1.21513	0.0389025	0.541		CCDC85B	0.69011	7.6014e-08	0.944442		AUTS2	0.903244	4.7628e-29	1.14498		CENPU	0.572414	1.1792e-15	0.85289	-0.325134	0.0429		SIX1	0.573585	3.7912e-06	0.763886	-0.130664	0.343		ZNF415	0.586247	8.2371e-13	0.962444	0.0539051	0.923		TRIB1	0.87275	1.3635e-36	1.15497	-0.0250592	0.733
CHCHD3	0.800125	1.0675e-26	1.22844	-0.416473	0.326		ZSCAN18	0.653632	9.898e-08	0.92737		FOSB	0.855717	2.0475e-28	1.04006		ZNF480	0.658504	1.6011e-15	0.808166	-0.005479	0.343		FOXS1	0.503751	1.495e-05	0.635384	-0.0491388	0.657		NACC2	0.667654	9.1922e-13	0.872694	-0.0407783	0.39		ZNF585B	0.876831	2.4816e-36	1.12741	0.00781188	0.444
MNAT1	0.773854	1.7316e-26	1.24265	-0.655846	0.301		MEOX2	0.416187	1.1917e-07	0.854007		ZNF606	0.686904	1.6536e-27	1.17702		IRF2BPL	0.522964	2.9377e-15	0.803804	-0.035576	0.119		GSC	0.376635	1.8706e-05	0.76202	-0.0014747	0.476		NOTCH3	0.485235	9.8142e-13	1.02828	-0.01683	0.699		EYA1	0.775267	1.0325e-35	1.07748	-0.0003975	0.3
HMGA2	1.0881	2.4989e-26	1.6632	-0.0563517	0.723		TFAP2A	0.640933	2.2496e-07	0.740171		FHL2	1.08297	1.7167e-27	1.40035		KLF5	0.522637	1.1304e-14	0.639824	-0.174415	0.476		LEF1	0.643205	2.3346e-05	0.734898	-0.0519027	0.267		RFX5	0.564583	1.3366e-12	0.74	-0.236433	0.247		ZNF471	0.912393	1.887e-35	0.942374	0.148344	0.988
SUV39H2	0.633067	3.4726e-26	1.06265	-0.0088702	0.809		MECOM	0.598548	2.3381e-07	0.932651		S100A1	0.704221	4.0017e-27	1.26164		EZR	0.653202	1.9946e-14	0.70198	-0.0023424	0.614		PAX3	0.521642	2.5093e-05	0.676852	-0.030006	0.143		ZNF439	0.760345	4.3467e-12	0.709878	0.0881367	0.945		KLF4	0.622116	3.3522e-33	1.25873	-0.0838066	0.556
GLI2	0.765937	3.5297e-25	1.3476	-0.112816	0.0204		NFATC4	0.597489	2.8088e-07	0.948538		ETS2	0.869849	8.7008e-27	1.06803		MNAT1	0.479986	2.5121e-14	0.879367	-0.496125	0.857		TP63	0.445125	2.6548e-05	0.805108	-0.0644035	0.476		EN1	0.677129	4.9574e-12	0.789225	-0.0101266	0.223		EBF1	0.621592	5.296e-33	0.843427	-0.285876	0.111
ZNF558	0.681587	3.6937e-25	1.22888	0.0454484	0.723		NFIB	0.915132	4.0674e-07	1.13986		DLX6	0.802656	1.5517e-26	1.25844		SAV1	0.586681	5.5089e-14	0.667185	0.103322	0.767		EN2	0.414479	3.1094e-05	0.670117	0.0404054	0.386		ZNF585B	0.785099	7.8705e-12	0.818071	-0.0301503	0.177		ZNF395	0.755711	9.3775e-33	1.06072	-0.0283658	0.0233
HOXA6	0.665177	1.4004e-24	1.25775	-0.0508915	0.514		KHDRBS3	0.68132	4.7e-07	0.773387		MUC1	0.879601	3.7422e-26	0.979401		TWIST1	0.513215	6.8275e-14	0.725602	-0.0057576	0.233		CHD7	0.438567	3.8996e-05	0.596286	0.0524434	0.971		KCTD1	0.50889	1.4206e-11	0.761495	0.0655746	0.801		ZSCAN31	0.714972	6.0225e-32	1.03793	0.0041312	0.235
MYBL2	0.70024	1.6628e-24	0.987795	-0.249484	0.674		SUV39H2	0.650068	4.7206e-07	0.898921		RFX5	0.898701	4.9163e-26	1.05415		IRF9	0.602136	2.4104e-13	0.736789	-0.0296207	0.905		KDM4B	0.576148	6.9704e-05	0.581415	-0.0482017	0.343		NFIB	0.712201	4.2076e-11	1.09018	-0.0034742	0.61		RGCC	0.67994	1.9976e-30	0.869947	-0.0030455	0.847
CASZ1	0.588087	2.8842e-24	1.23956	-0.130252	0.514		ZFHX4	0.626	5.1216e-07	0.839834		ZNF880	1.40328	9.8806e-25	1.45127		TP53	0.713374	2.5501e-13	0.713435	0.921673	0.924		HDAC5	0.629094	9.7727e-05	0.643964	-0.112848	0.429		NFIA	0.554285	8.3035e-11	0.759351	-0.0437217	0.726		FOXO4	0.974393	2.1803e-30	1.88434	0.0637536	0.733
ZNF599	0.538174	3.2972e-24	0.9239	-0.0861665	0.377		ZNF513	0.555674	6.3022e-07	1.07206		ZBTB47	0.966548	1.2509e-24	1.29593		SOX12	0.683444	2.7009e-13	0.856024	-0.0026113	0.0952		YBX3	0.488448	0.00016333	0.705944	-0.198871	0.2		PLSCR1	0.747843	2.027e-10	0.668353	-0.0008231	0.641		FOXC2	0.695385	5.8959e-30	1.01708	-0.234559	0.153
CBX4	0.815944	1.0339e-23	1.04317	-0.0745226	0.514		GLI2	0.744237	6.5721e-07	1.07784		KLF4	0.911673	2.872e-24	1.26491		NSD1	0.655978	4.4627e-13	0.60324	-0.0235709	0.943		PARP10	0.517845	0.0001729	0.774912	-0.0952111	0.233		SOX2	1.08763	2.0959e-10	1.07781	-0.28609	0.0455		RARG	0.563955	1.0522e-29	0.961139	-0.0392497	0.765
WWC1	0.703616	1.037e-23	0.87513	0.0671416	0.301		HEY1	0.860965	9.0468e-07	0.975258		FOXC2	0.975786	5.2148e-24	1.06803		PIR	0.561957	8.7825e-13	0.790109	0.0377605	0.143		BATF2	0.388049	0.00031139	0.576499	0.0064654	0.971		PLCB1	0.27546	3.2048e-10	0.767907	-0.0048948	0.0649		ATOH8	0.828897	2.7822e-29	0.880028	-0.083008	0.556
CHAMP1	0.539585	4.8856e-23	0.961398	-0.032294	0.877		ZKSCAN7	0.548048	1.4114e-06	0.822695		POU3F2	1.11405	4.3063e-23	1.04247		LEF1	0.555926	1.6416e-12	0.732419	0.0504273	0.881		SMAD3	0.4758	0.00033688	0.603436	0.00102041	0.524		PBX1	0.754617	3.7774e-10	0.688771	-0.0227025	0.137		KLF7	0.785482	4.5242e-28	0.839266	-0.179466	0.593
ZFP82	0.567549	5.8585e-23	0.862789	0.0945434	0.254		NPAS2	0.515647	1.4895e-06	0.718821		ZNF354C	0.629585	1.7138e-22	1.14619		ACTN4	0.527096	2.0202e-12	0.604092	-0.055477	0.614		GLI2	0.384918	0.00038291	0.744022	-0.136603	0.0762		ZNF497	0.434442	4.2138e-10	0.957952	0.0451464	0.359		NFKB2	0.6262	1.33e-27	0.914909	0.0396218	0.969
MYRF	0.518429	1.1011e-22	1.28602	-0.29071	0.277		THRA	0.656867	1.656e-06	0.902124		LHX8	0.684874	4.8135e-22	1.06854		SP6	0.571843	7.3012e-12	0.597691	0.0409832	0.924		CCDC85B	0.365209	0.00038879	0.634419	-0.122173	0.8		ZNF354C	0.290983	6.904e-10	0.760237	0.0877314	0.579		ZNF528	0.632042	1.5535e-26	0.899713	0.070276	0.923
CEP290	0.509152	1.1294e-22	1.13304	-0.206312	0.861		REPIN1	0.635195	1.777e-06	1.07092		EGR2	0.709107	9.2816e-22	0.975427		ETV7	0.682346	1.2682e-11	0.567623	-0.0026255	0.524		MZF1	0.531733	0.00050324	0.592672	-0.180589	0.657		HOXB7	0.542406	9.9018e-10	0.858891	-0.145091	0.247		ZNF311	0.653815	7.3358e-26	1.03364	-0.078506	0.206
NR1H3	0.499472	2.0776e-22	1.27696	-0.0333906	0.351		PLCB1	0.430278	1.8149e-06	0.866593		NLRP3	0.632498	1.3225e-21	0.989968		ZNF471	0.713687	1.9498e-11	0.610442	0.00168391	0.143		FOS	0.726376	0.00058835	0.867482	-0.116803	0.343		JUP	0.507974	1.0744e-09	0.807399	-0.160438	0.104		AHR	0.637852	7.3966e-26	1.35923	0.0326966	0.938
TRIM5	0.59353	3.4101e-22	1.12278	0.00574765	0.277		PARP10	0.677801	2.083e-06	0.896757		JUP	0.812367	1.7701e-21	1.10342		LHX2	0.55632	2.2274e-11	0.562873	0.127508	0.924		LHX9	0.282451	0.00059893	0.615474	-0.0661431	0.386		DACT1	0.342889	3.1112e-09	0.62461	0.0657829	0.954		PRRX2	0.333892	2.7352e-25	0.700039	-0.034614	0.665
TBX3	0.757004	3.2565e-21	1.43419	-0.191367	0.0643		ZNF793	0.608232	2.555e-06	0.715137		FOXP1	0.581249	3.2475e-21	1.04652		MYBL2	0.383966	9.0077e-11	0.591009	-0.274737	0.429		WWOX	0.335096	0.00083459	0.625796	0.0408822	0.171		RXRA	0.4003	3.4974e-09	0.875784	-0.0442928	0.726		ZIC5	0.291009	7.3294e-25	0.91321	0.0786074	0.869
YBX3	0.567771	4.038e-21	0.899625	-0.148711	0.486		PRMT5	0.721388	2.774e-06	1.33063		CXXC5	0.871905	3.3803e-21	1.15179		HOXC11	0.586693	9.2175e-11	0.643961	-0.145173	0.657		MEOX2	0.205788	0.00117624	0.628178	-0.0606803	0.0429		RPS6KA1	0.606291	5.7412e-09	0.704775	-0.194015	0.247		RORB	0.673916	8.0546e-25	0.79755	0.121901	0.983
ZNF532	0.700411	1.3199e-20	0.839899	-0.0771086	0.936		MAGEA1	0.67132	2.9083e-06	0.800077		HOXA4	0.670592	3.6816e-21	1.31134		KLF7	0.601189	1.5468e-10	0.528273	-0.27151	0.119		NR1H3	0.201205	0.00135591	0.725379	-0.0540364	0.171		MLXIPL	0.472394	5.7474e-09	0.670976	0.0910605	0.999		ZNF610	0.656831	9.0437e-25	0.782067	0.156538	0.908
ZNF114	0.45671	1.3659e-20	1.09443	-0.0162893	0.0408		AHRR	0.574335	3.6607e-06	0.828356		MECOM	0.727209	3.9955e-21	1.15433		IFI27	0.359794	2.9489e-10	0.658972	0.0125891	0.305		KDM5B	0.318448	0.00142016	0.492651	-0.162418	0.0952		OSR2	0.423105	7.9844e-09	0.577863	0.0473341	0.911		NR2F2	0.69577	1.1036e-24	1.08916	0.0723798	0.556
HES4	0.698642	1.0158e-19	1.05133	0.0354152	0.971		PTEN	0.490958	4.3252e-06	0.934257		ELF3	0.750735	1.2915e-20	0.952243		MBNL2	0.460746	3.2702e-10	0.653958	-0.0109409	0.119		ZIC2	0.335927	0.00155191	0.556907	-0.039248	0.614		MECOM	0.375671	2.7034e-08	0.778165	-0.0199267	0.699		ARHGEF5	0.669043	1.675e-24	0.798862	-0.415078	0.0767
SALL1	0.697635	2.8196e-18	1.37426	0.0182491	0.123		HIVEP2	0.64723	5.3058e-06	0.814443		ZBTB38	0.546964	1.4643e-20	1.07544		TRPS1	0.516333	4.0728e-10	0.591134	-0.0160635	0.305		HOXC11	0.570977	0.00159022	0.551331	-0.105485	0.857		ETV7	0.685546	3.8658e-08	0.536923	0.0299993	0.823		ZNF181	0.859425	7.6357e-24	0.796789	-0.207887	0.37
PCBD1	0.363689	3.4371e-18	0.866764	0.0616346	0.944		MXI1	0.738233	7.6297e-06	0.748936		ZNF518B	0.662953	2.9001e-20	0.972767		ZNF93	0.504341	5.9356e-10	0.63778	0.157379	0.924		GLMP	0.514482	0.00170606	0.535341	-0.109211	0.0286		WWOX	0.388145	5.8639e-08	0.737571	0.142397	0.98		ZNF880	0.842728	1.3732e-23	1.25035	0.169085	0.988
PITX1	0.400139	3.5261e-18	1.02149	-0.0664931	0.98		TCF4	0.630519	1.0843e-05	0.907561		FGFR2	0.70556	4.508e-20	1.13786		TBX2	0.442015	7.0121e-10	0.613653	0.055293	0.99		HOXA11	0.4307	0.00180712	0.456325	-0.0844358	0.695		GLIS2	0.253467	5.9858e-08	0.66852	-0.174188	0.0546		SOX11	0.672426	1.4322e-23	0.8307	-0.0351201	0.519
ACTN4	0.633455	6.0747e-17	0.726393	-0.102788	0.191		ZNF506	0.584378	1.2832e-05	0.704947		ZNF114	0.629907	7.1011e-20	1.18914		KANK1	0.736079	7.3375e-10	0.584786	0.0727108	0.943		HOXD8	0.347086	0.00287999	0.667327	-0.024018	0.386		MEIS1	0.32718	6.7433e-08	0.83296	0.00539876	0.484		GLIS3	0.554947	4.2389e-23	0.917727	0.0307599	0.3
ZNF486	0.447167	6.6112e-17	0.828435	-0.0973049	0.123		HOXB8	0.521677	1.3481e-05	1.28464		CEP290	0.61447	1.0976e-19	1.1405		BNC2	0.72802	2.1145e-09	0.706914	0.0501883	0.571		TBX3	0.459846	0.00304679	0.90843	-0.266238	0.143		KANK1	0.778751	7.6566e-08	0.592736	0.0491982	0.548		ZNF662	0.512102	3.2006e-22	0.734855	0.00624428	0.988
ZNF367	0.658899	7.4514e-17	0.784048	-0.128642	0.123		DRAP1	0.574522	3.2091e-05	0.711614		MAFB	0.652844	3.6264e-19	0.91005		PRRX1	0.58871	4.3933e-09	0.80207	-0.0370824	0.524		IRAK2	0.349044	0.00351748	0.535414	-0.0043147	0.8		THRA	0.452928	8.0007e-08	0.777789	-0.0493694	0.33		SOX9	0.757779	4.6117e-20	0.786738	-0.376547	0.407
ZNF775	0.454246	8.2779e-17	0.827263	0.0659809	0.861		SATB1	0.68266	3.3842e-05	0.772536		HOXB8	0.70674	5.4552e-19	1.63895		ZNF91	0.489039	4.5234e-09	0.72774	-0.119281	0.695		DLX5	0.511165	0.00353595	0.67069	-0.0013944	0.614		AJUBA	0.264225	9.2103e-08	0.876765	0.00162024	0.863		LOXL3	0.47572	5.5772e-20	0.871552	-0.0886597	0.407
PBX4	0.470606	5.1369e-16	0.695489	-0.115663	0.00919		HOXA9	0.459375	4.694e-05	0.763141		SMAD1	0.740104	5.5463e-19	1.06131		HOXA1	0.549384	4.7579e-09	0.536967	-0.0238147	0.171		FGFR2	0.298965	0.0054674	0.638206	0.0162874	0.8		GSC	0.28078	9.2197e-08	0.683119	0.0291804	0.823		NFE2L3	0.472063	6.1101e-20	0.716382	-0.478021	0.206
SALL2	0.487661	6.3242e-16	0.818005	-0.122757	0.109		AHR	0.644452	7.0013e-05	0.956091		NR1H3	0.598336	6.2688e-19	1.25874		TCF12	0.495875	7.2265e-09	0.533778	-0.0117863	0.429		IFI27	0.309034	0.00624638	0.517685	-0.0021821	0.171		AR	0.2527	1.7626e-07	0.79883	-0.0096788	0.199		ZIK1	0.580939	1.6823e-19	0.677477	0.111535	0.908
ZNF404	0.5443	1.6544e-15	0.79816	-0.0194147	0.768		EGR2	0.546767	7.591e-05	0.739496		HOXD10	0.79662	1.2179e-18	1.12252		ZNF22	0.41078	9.6122e-09	0.576893	-0.017199	0.695		TP73	0.368515	0.00667454	0.483027	-0.0752599	0.614		TP53INP1	0.275751	2.2544e-07	0.601634	0.103619	0.975		PLSCR1	0.689864	2.3271e-19	0.732412	-0.005951	0.267
PTPN14	0.547525	1.9318e-15	0.776999	0.0953917	0.123		PITX1	0.410177	0.0001393	0.861761		GATA3	1.05104	1.2711e-18	1.30333		IRAK2	0.383864	1.0074e-08	0.655415	0.0342596	0.857		TCF7L2	0.326067	0.00680028	0.449369	0.00531624	0.957		ZNF471	0.752803	3.0376e-07	0.613583	0.126036	0.823		SALL4	0.504965	1.8029e-18	0.740973	-0.0483358	0.111
ZNF829	0.387411	7.8784e-15	0.91683	-0.0118663	0.569		JDP2	0.579886	0.00014474	1.00766		MDM2	0.652965	6.1721e-18	1.07493		PRKD1	0.642097	1.0112e-08	0.523327	0.334444	1		JUNB	0.447849	0.00699906	0.423852	-0.289971	0.171		PSIP1	0.354359	3.6577e-07	0.782442	-0.0472799	0.0546		FOXF1	0.326714	3.4954e-18	0.63457	-0.0585134	0.7
CPEB1	0.433579	2.1992e-14	0.691024	-0.0410176	0.541		ZNF90	0.501314	0.00015357	0.729099		FAM83G	0.70291	6.2927e-18	1.12568		STAT2	0.758919	4.0803e-08	0.689195	-0.0600055	0.733		JUP	0.399007	0.00736345	0.629251	-0.0298613	0.881		ZNF418	0.640577	4.1652e-07	0.55212	0.0343075	0.777		GLI1	0.385125	4.1576e-18	0.777228	-0.260733	0.593
BEX1	0.46522	6.835e-14	0.710155	-0.012132	0.514		ATXN3	0.49685	0.00016311	0.863206		FOXO4	1.2198	9.1415e-18	1.5882		NR2F2	0.483857	4.569e-08	0.680962	0.0157165	0.2		HOXA5	0.358434	0.00805184	0.553434	0.07321	0.995		IRF5	0.405989	4.3964e-07	0.623014	0.0359323	0.823		ZNF677	0.680838	9.7369e-18	0.755104	0.098513	0.765
VAX2	0.506968	7.5176e-14	0.724921	-0.0649619	0.431		TNIP1	0.566235	0.00016493	1.14027		ZKSCAN7	0.571875	1.531e-17	0.917862		ARID5B	0.533507	5.0818e-08	0.627297	0.122712	1		SP6	0.471268	0.00904037	0.419286	-0.0481515	0.614		FOXO4	0.733557	1.1806e-06	1.17201	0.0723119	0.61		RELB	0.480345	3.9455e-17	0.753844	-0.0085314	0.908
HOXA9	0.335337	1.0987e-13	0.735362	-0.0791438	0.975		FOXO1	0.456187	0.0005572	0.685978		TFEB	0.886854	5.7413e-17	0.942374		BCL6	0.537751	5.8092e-08	0.656336	-0.178197	0.386									PAX3	0.461531	1.2068e-06	0.649299	0.0199355	0.247		CUX1	0.316326	9.4697e-17	0.85909	0.114669	0.765
THRB	0.406231	1.7897e-13	0.69459	0.0593854	0.254		THRB	0.476311	0.00062809	0.666063		HOXD13	0.651548	1.4766e-16	1.28991		TFAP2C	0.591287	6.6992e-08	0.871505	-0.155369	0.476									TRIM25	0.354422	1.7379e-06	0.847691	-0.222455	0.0455		SP6	0.547236	1.2392e-16	0.639226	0.0208534	0.889
ZIC1	0.411653	2.2285e-13	0.695	0.0884202	0.877		ZNF257	0.416695	0.00064072	0.64992		PAX3	0.71863	9.492e-16	0.907811		PTPN14	0.38775	9.094e-08	0.574097	0.132999	0.733									NFIX	0.528641	1.8871e-06	0.582964	0.0160146	0.61		TRIM25	0.38666	1.6366e-16	1.10091	-0.123088	0.3
ETV1	0.581333	3.9273e-13	0.708457	0.0940566	0.699		HOXB4	0.28585	0.00069372	0.788783		ZIC4	0.554446	9.6814e-16	1.06017		E2F8	0.320103	1.2208e-07	0.563045	0.0139936	0.571									ZNF677	0.615571	2.6858e-06	0.554925	0.128889	0.962		MAF	0.538859	4.1403e-16	0.540365	-0.239219	0.00827
ZNF28	0.478605	4.2646e-13	0.694424	-0.0273532	0.404		ZFP30	0.496067	0.0008414	0.681938		NR2E1	0.625754	1.08e-15	1.13358		ZNF320	0.39429	1.2866e-07	0.532744	-0.0736331	0.305									CBX4	0.499364	1.019e-05	0.629014	-0.0521889	0.579		RFX8	0.364629	5.464e-16	0.552434	-0.0238748	0.889
HOXC13	0.423694	9.535e-13	0.761667	-0.144451	0.768		FOXP1	0.339312	0.00086511	0.697046		CALCOCO1	1.16329	1.8339e-15	1.19507		SETBP1	0.423305	6.1653e-07	0.48478	0.108917	0.829									ZNF671	0.488111	1.1161e-05	0.553296	0.0482879	0.484		HOXD11	0.44531	1.8594e-15	0.696293	-0.202876	0.0767
MBNL2	0.465206	1.3713e-12	0.65237	0.0486061	0.431		ZNF114	0.370216	0.00096096	0.808984		PARP10	0.797767	1.9833e-15	1.0981		TP73	0.276626	8.6245e-07	0.414672	-0.156222	0.233									TCF4	0.374776	1.3572e-05	0.712329	0.0798923	0.301		CAVIN1	0.392701	1.9333e-15	0.784649	0.0378826	0.733
PINK1	0.464139	2.3536e-12	0.938766	-0.0091301	0.431		ZBTB47	0.528248	0.00097997	0.77506		ZNF425	0.754974	2.3509e-15	0.836753		DPF3	0.315534	1.8261e-06	0.627094	0.0426506	0.571									BATF3	0.382638	4.1277e-05	0.47759	0.0403561	0.699		ZNF518B	0.301148	4.2502e-15	0.679121	0.13963	0.96
ZBTB47	0.414892	2.5965e-12	0.772859	-0.0482239	0.123		ZNF599	0.456553	0.00123389	0.687232		HDAC1	0.576757	2.7358e-15	0.874973		ZNF610	0.471971	2.5075e-06	0.463791	0.0988284	0.429									CCNE1	0.583273	4.5626e-05	0.737057	-0.166965	0.548		NKX2-2	1.0079	5.3658e-15	0.919696	0.12426	0.481
TBX2	0.51038	2.9659e-12	0.695397	-0.0803347	0.459		S100A1	0.344076	0.00129884	0.769434		HOXA6	0.688147	6.2897e-15	1.14938		ZIC1	0.296852	4.2651e-06	0.539617	0.0353067	0.267									SFRP4	0.32802	7.2311e-05	0.726179	0.0804426	0.548		DLX1	0.610404	8.552e-15	0.618619	-0.16103	0.0398
CREB3L4	0.31098	4.9076e-12	0.985236	-0.0054827	0.301		MNAT1	0.592514	0.00165904	0.846374		FOS	0.98969	6.5565e-15	1.14778		EPAS1	0.730934	6.9053e-06	0.650602	0.0279235	0.657									NPAS1	0.356691	7.6608e-05	0.466315	0.00597923	0.984		TP73	0.346394	1.8991e-14	0.578204	-0.0791148	0.556
PTEN	0.285227	1.0203e-11	0.828158	0.269697	0.965		DPF3	0.459271	0.00206039	0.691569		STAT6	0.88635	2.4797e-14	0.974453		CCNE1	0.437548	7.8994e-06	0.599582	-0.184655	0.343									ZNF311	0.486697	7.7523e-05	0.646518	-0.0612151	0.33		SAV1	0.490345	2.1336e-14	0.615272	0.120875	0.96
AHR	0.493106	1.4338e-11	0.959099	-0.127258	0.254		ZNF135	0.466065	0.00223025	0.780234		PLAGL1	0.532214	6.0415e-14	0.707999		AEBP1	0.391575	1.3298e-05	0.536514	-0.232032	0.0286									MKX	0.361514	0.00010079	0.534075	0.0294288	0.484		ZNF600	0.387111	2.1856e-14	0.591909	-0.024739	0.0925
ZFHX4	0.380433	3.064e-11	0.683652	-0.0670523	0.232		SOX4	0.691589	0.00237361	0.822943		HOXD11	0.739986	1.8955e-13	0.879959		HMGA2	0.449995	1.4533e-05	0.883955	-0.0291762	0.614									CRABP2	0.374914	0.00013417	0.476676	-0.0162529	0.777		SNCA	0.385214	2.8093e-14	0.969105	0.181016	0.96
CITED2	0.406831	5.0564e-11	0.609346	-0.112616	0.845		GSC	0.357477	0.00344521	0.702678		ZNF790	0.625694	4.8835e-13	0.803964		HOXA10	0.249211	1.4838e-05	0.510844	-0.0851672	0.0952									HOXB2	0.638008	0.00015839	0.586186	-0.0445661	0.579		ZNF469	0.347537	3.6002e-14	0.674474	-0.164055	0.444
HOXA2	0.411703	9.3711e-11	0.672466	0.0258374	0.00739		PITX2	0.574351	0.0035252	0.626526		BHLHE40	0.533904	4.9246e-13	0.929541		FOXG1	0.381955	1.532e-05	0.635	0.14863	1									IRF7	0.282612	0.00017175	0.475098	-0.0087982	0.801		ZNF714	0.39078	1.0692e-13	0.737141	-0.107231	0.012
ARNTL2	0.323295	1.3382e-10	0.597196	-0.0555605	0.952		ZNF558	0.479301	0.00357171	0.803709		LOXL3	0.592122	7.0145e-13	0.821577		HES1	0.189186	2.0572e-05	0.564086	-0.13841	0.476									PLK3	0.34466	0.00018002	0.478178	0.0143358	0.954		FGF1	0.572135	1.5198e-13	0.537285	0.00034898	0.178
PIR	0.557484	1.7145e-10	0.775074	0.12169	0.986		ARID5B	0.635677	0.00393968	0.62984		CRYM	0.561212	8.7328e-13	0.965318		IRX3	0.556109	2.4898e-05	0.48405	-0.0533992	0.8									SOX21	0.391479	0.00025768	0.516076	0.0189429	0.421		ZFP90	0.365944	1.8574e-13	0.59983	0.139207	0.997
JUN	0.369236	2.3835e-10	0.528782	-0.405633	0.959		LBX2	0.411389	0.00462982	0.733288		TRIM22	0.70458	9.8631e-13	0.807424		FEZF1	0.219259	4.2942e-05	0.364266	0.0913263	0.733									ZNF790	0.34261	0.00028707	0.492315	0.164505	0.984		ZNF813	0.293449	2.0167e-13	0.729636	0.00081965	0.481
SREBF1	0.302477	2.4931e-10	0.696313	-0.379247	0.326		SOX2	1.02648	0.00636524	0.900157		SOX5	0.481517	1.6824e-12	0.914654		ZNF677	0.544309	5.39e-05	0.504793	0.142316	0.905									LEF1	0.430814	0.00040882	0.535743	-0.0201884	0.516		BHLHE40	0.265556	1.1029e-12	0.743993	0.0283453	0.519
IRAK2	0.348759	5.0674e-10	0.599058	-0.0080625	0.699		ZNF415	0.459466	0.00757371	0.718241		CHAMP1	0.491494	2.3808e-12	0.81328		PLSCR1	0.518284	7.5133e-05	0.443934	0.0147125	0.476									NPAS3	0.410217	0.00042076	0.49227	-0.130488	0.61		MZF1	0.466133	1.6746e-12	0.663534	-0.335725	0.0624
MDM2	0.281981	5.5945e-10	0.686467	-0.365054	0.915		MEIS3	0.425793	0.00786683	0.725649		TRIM25	0.582172	3.2552e-12	1.09133		ENG	0.314206	0.0001035	0.463308	0.0715542	0.829									TRPS1	0.417488	0.00044923	0.436435	0.0229262	0.223		FHL2	0.410623	2.9462e-11	0.877838	0.00722502	0.794
ZFP69	0.308284	1.0122e-09	0.701165	-0.314914	0.944							MKX	0.759096	4.109e-12	0.960683		KLF12	0.336224	0.00011739	0.522615	0.0725307	0.524									ZNF429	0.457493	0.0004701	0.448044	0.189347	0.67		HOXA13	0.380334	3.6522e-11	0.537084	-0.083897	0.131
IRF5	0.375044	1.7058e-09	0.614217	0.0388936	0.986							ZNF480	0.732641	5.6182e-12	0.802298		CRABP2	0.297382	0.00015236	0.397676	-0.0729007	0.476									ARRB2	0.26238	0.00059628	0.597686	0.0126019	0.484		SIX1	0.374308	3.8129e-11	0.68696	-0.0954294	0.593
NFIB	0.534549	1.9346e-09	0.93557	-0.0102917	0.649							EN2	0.510046	6.4434e-12	0.801273		DAB2	0.323363	0.00018411	0.43947	0.0761846	0.733									TFEB	0.430551	0.00061249	0.479492	-0.0194289	0.516		PAX6	0.631528	1.2183e-10	0.820334	0.032717	0.794
ARRB2	0.36353	2.7121e-09	0.77845	-0.0019292	0.915							SOX2	1.15881	1.3764e-11	1.09139		LOXL2	0.688297	0.00020437	0.620054	0.0520857	0.733									ZSCAN16	0.502495	0.00064924	0.5318	-0.108123	0.12		NFATC2	0.550615	1.5727e-10	0.619854	0.066747	0.794
NSD1	0.60479	8.0429e-09	0.5373	-0.0899446	0.699							SOX4	0.813953	1.637e-11	1.01584		ZNF502	0.436459	0.00023886	0.487096	-0.0505216	0.0429									DMRTA2	0.252526	0.00097647	0.536255	-0.166998	0.88		ZNF580	0.540919	2.4246e-10	0.637546	-0.0667766	0.481
NFATC4	0.269605	8.3635e-09	0.687126	-0.0571826	0.596							ZNF91	0.675812	2.9474e-11	0.861776		TLX2	0.298143	0.0002512	0.392892	0.0795747	0.524									TIGD7	0.696656	0.00134275	0.486433	0.0162572	0.359		MAPK12	0.352368	2.5852e-09	0.648251	0.00153937	0.765
JUP	0.414155	1.3582e-08	0.7284	-0.10345	0.459							KCTD1	0.572106	3.23e-11	0.803393		SALL4	0.336449	0.00027213	0.429161	-0.0295904	0.305									WWTR1	0.516701	0.00201004	0.477285	-0.693011	0.0376		GATA4	0.382676	3.3185e-09	0.617927	0.0772882	0.822
HOXA10	0.308362	1.7502e-08	0.592349	-0.004871	0.891							PPP3CA	0.454069	9.4146e-11	0.737694		SOX11	0.457157	0.00032687	0.466853	-0.0312116	0.767									FLNA	0.367076	0.00219623	0.439201	0.0229811	0.359		HOXA11	0.36595	5.6518e-09	0.478643	-0.147862	0.153
ZNF714	0.393453	2.0194e-08	0.648011	-0.0368137	0.459							WT1	0.627427	1.0826e-10	0.733643		ZNF429	0.375366	0.00035615	0.367552	0.0665525	0.305									ZNF512	0.350608	0.00238282	0.4078	-0.0533126	0.39		IRF9	0.425726	6.5767e-09	0.574997	-0.145124	0.235
ZNF618	0.186879	3.0702e-08	0.604562	-0.0074267	0.277							PEG3	0.401227	1.4633e-10	0.631049		GATA2	0.248529	0.00035743	0.452771	-0.0039048	0.476									ZNF577	0.280901	0.00297806	0.464277	-0.10597	0.452		PPP1R12A	0.435074	7.4069e-09	0.485317	-1.08589	0.95
SMAD9	0.390032	7.7231e-08	0.674313	-0.0374846	0.649							HIVEP2	0.537986	1.5048e-10	0.760992		ZNF737	0.234321	0.00046555	0.422037	-0.0532033	0.0429									HDAC1	0.262426	0.00339596	0.508741	-0.161597	0.359		ZNF331	0.547254	8.7809e-09	0.529915	0.150571	0.7
ZNF608	0.372623	1.3316e-07	0.640693	-0.0346938	0.404							KDM5B	0.478167	1.5976e-10	0.700448		EYA1	0.381279	0.00052575	0.447784	0.0297231	0.343									NKX2-2	0.887216	0.0037856	0.641635	0.111949	0.177		ZNF93	0.397489	8.9987e-09	0.558082	0.0427443	0.444
ZNF513	0.183162	1.6262e-07	0.749858	0.00404025	0.944							SFRP4	0.494837	4.5099e-10	0.90561		NR2F1	0.490535	0.00095576	0.453033	-0.0085029	0.614									FOXO1	0.238711	0.00392377	0.479481	-0.0603672	0.177		HOXA4	0.112917	1.9436e-08	0.732041	-0.0288424	0.0925
RPS6KA5	0.650243	1.8684e-07	0.485003	-0.0061123	0.0555							ZNF385D	0.569351	5.7204e-10	0.756689		CBX4	0.356985	0.00098673	0.479918	-0.0175331	0.733									ZNF667	0.532433	0.00408162	0.484073	0.174704	0.753		POLR3G	0.409503	2.2232e-08	0.441252	-0.117884	0.153
CLU	0.224937	3.0047e-07	0.605497	0.0945987	0.971							ARRB2	0.531779	1.2515e-09	0.912464		DEPDC1	0.600984	0.00116695	0.592844	-0.174657	0.733									RFX8	0.287353	0.00445443	0.361571	-0.0586754	0.301		DLX3	0.488911	2.2343e-08	0.473963	-0.193993	0.178
ZNF300	0.348351	3.715e-07	0.50762	0.147534	0.377							ARRB1	0.49996	2.0006e-09	0.590069		INO80C	0.428654	0.00137387	0.366818	0.0736987	1									ZNF599	0.219462	0.00581989	0.452906	-0.0473182	0.579		POU2F2	0.251324	2.3677e-08	0.553632	0.190563	0.889
ZNF436	0.287831	4.2187e-07	0.580964	-0.0800081	0.232							ZNF497	0.529138	2.1541e-09	1.03237		NKX2-5	0.423932	0.00182284	0.481439	-0.130417	0.429									TP53	0.533558	0.00598943	0.470903	0.153937	0.0895		AGO2	0.336812	8.1295e-08	0.491945	-0.0974809	0.267
NPAS2	0.267404	6.1579e-07	0.510742	-0.0057088	0.514							CUX1	0.42344	2.7861e-09	0.816277		ZNF90	0.228893	0.00193179	0.488217	0.101844	0.429									EGR1	0.328555	0.0071252	0.724257	-0.0806158	0.223		ZNF439	0.509678	8.4429e-08	0.51893	-0.0065846	0.235
HOXB7	0.360927	7.0189e-07	0.664605	-0.134191	0.211							SMAD9	0.589396	3.5774e-09	0.848625		RELB	0.315873	0.00214699	0.441594	-0.142241	0.476																KLF12	0.369708	1.17e-07	0.641805	0.142931	0.665
PPARG	0.30886	1.5227e-06	0.563405	-0.0602631	0.0169							MXI1	0.635622	4.4582e-09	0.702941		THRA	0.205956	0.00272151	0.471413	-0.047522	0.571																RORA	0.321861	1.6549e-07	0.550728	-0.0168167	0.235
ATF3	0.370189	3.3936e-06	0.494415	0.0459896	0.514							PAX6	0.858723	4.665e-09	0.87879		NFATC4	0.165476	0.00285477	0.530418	-0.0338804	0.695																TRIM22	0.421419	3.3452e-07	0.613635	0.0307122	0.519
FEZF1	0.294525	3.6405e-06	0.470887	0.0931757	0.903							ZNF429	0.55487	9.0027e-09	0.541824		FLNA	0.302236	0.00304421	0.375622	0.0554187	0.695																PRAME	0.285425	7.0554e-07	0.539245	0.018647	0.593
HOXD9	0.140475	4.7667e-06	0.581794	-0.146192	0.123							MEIS1	0.382629	1.313e-08	0.871621		PLAG1	0.303799	0.00356134	0.512981	0.0451564	0.614																MBD2	0.281032	1.0639e-06	0.423678	-0.0339985	0.63
RNF14	0.25351	6.9862e-06	0.505588	-0.145467	0.98							IRF7	0.420327	1.4668e-08	0.631967		PITX2	0.342261	0.00375823	0.442871	-0.0035182	0.305																TEAD2	0.237614	4.3943e-06	0.419156	0.0251253	0.519
TEAD3	0.317793	1.2181e-05	0.565402	-0.245324	0.903							ZNF506	0.449811	1.4771e-08	0.60705		FGF1	0.451649	0.00725851	0.330633	-0.0676365	0.00952																MAGEA1	0.255871	5.6696e-06	0.460371	0.00401104	0.3
DACT1	0.168569	2.2123e-05	0.397717	-0.0144403	0.277							IRX1	0.614055	1.5066e-08	0.787517		PRDM8	0.212672	0.00779388	0.379347	0.0889717	0.957																SOX21	0.304585	1.5321e-05	0.478217	-0.0037139	0.0624
ZNF680	0.183479	2.8031e-05	0.578814	0.0503795	0.541							NFKB2	0.595518	1.5692e-08	0.688108																							PKNOX2	0.158997	1.9866e-05	0.420462	0.0775196	0.206
BATF3	0.284955	4.7484e-05	0.366617	0.0205273	0.191							ZMIZ1	0.325704	2.4362e-08	0.896444																							ARNTL2	0.186953	2.2099e-05	0.445487	-0.14017	0.206
ZNF257	0.222006	7.9373e-05	0.487363	0.0160988	0.211							ALX4	0.433696	4.1877e-08	0.59845																							FOXS1	0.244009	2.9985e-05	0.404412	-0.155177	0.0624
TIRAP	0.241198	0.00013871	0.549261	0.0350127	0.903							SOX10	0.473486	7.4144e-08	0.648284																							ZNF418	0.461369	4.9448e-05	0.41301	-0.0037303	0.37
NOTCH3	0.241622	0.00015383	0.734148	-0.0478046	0.074							MAX	0.63599	9.3196e-08	0.651568																							GATA6	0.244965	5.7498e-05	0.703075	-0.100138	0.481
ZBTB38	0.147666	0.00022809	0.602177	-0.0333887	0.723							CREB3L4	0.391086	1.5575e-07	0.99582																							SOX4	0.380077	6.4647e-05	0.67009	-0.0096659	0.733
ALX1	0.212748	0.00028108	0.51492	-0.0666488	0.0555							GATA4	0.640619	1.626e-07	0.792254																							ZSCAN16	0.360867	6.8536e-05	0.423972	0.0187043	0.923
HOXB6	0.317112	0.0003798	0.545531	-0.120347	0.623							RORA	0.503061	1.6441e-07	0.664702																							INO80C	0.35174	0.00017947	0.294884	-0.0606098	0.733
LIMD1	0.274098	0.00052841	0.538241	-0.0166343	0.074							MEOX2	0.221014	1.8457e-07	0.665794																							MLXIPL	0.229324	0.00018551	0.416382	-0.117113	0.0308
ZNF382	0.158568	0.00058361	0.397197	-0.148493	0.173							STK36	0.326672	2.1763e-07	0.788262																							HDAC1	0.172933	0.00035821	0.450222	-0.148135	0.7
EN2	0.222013	0.00072081	0.47682	0.0605879	0.789							PITX2	0.594179	3.7273e-07	0.695969																							ZNF667	0.373085	0.0003598	0.345148	0.0290021	0.235
ZNF682	0.392626	0.00077455	0.593481	0.00758023	0.211							FOXG1	0.52723	1.1794e-06	0.746372																							ELF3	0.231554	0.00042138	0.423997	-0.0205649	0.519
STK36	0.0967979	0.00079915	0.502778	0.00876334	0.891							DLX5	0.566616	1.2032e-06	0.750598																							NPAS1	0.202682	0.00083635	0.30235	-0.0538403	0.3
TLE2	0.302669	0.00182623	0.567642	0.0409001	0.768							HOXB7	0.463632	1.2108e-06	0.732508																							RARB	0.0603813	0.00095581	0.549992	-0.0763835	0.335
SFR1	0.222647	0.00253413	0.420996	-0.136949	0.486							DRAP1	0.405441	1.5087e-06	0.571759																							ZNF544	0.133641	0.0015923	0.303644	0.0315689	0.37
FOXP1	0.100772	0.00352192	0.453018	0.00152471	0.377							ZNF382	0.249013	1.7974e-06	0.492135																							PBX3	0.242724	0.00189749	0.461357	0.08945	0.988
												ZNF257	0.325936	5.2181e-06	0.586063																							NLRP3	0.123291	0.00194426	0.421825	0.00445573	0.407
												TSHZ3	0.423261	7.0417e-06	0.432737																							ZNF577	0.168359	0.00212626	0.358778	-0.0643031	0.335
												PITX1	0.18553	7.8056e-06	0.63069																							TLX2	0.228813	0.00238275	0.324701	0.0250797	0.847
												PLAG1	0.490426	7.8761e-06	0.694299																							GATA3	0.305603	0.00295106	0.621143	-0.123482	0.407
												TBX3	0.441351	9.6206e-06	0.911532																							CHCHD3	0.211435	0.00492586	0.50292	-0.382715	0.335
												HOXA9	0.263359	1.5426e-05	0.574906
												ZNF69	0.490404	1.9571e-05	0.485186
												FOSL2	0.738553	1.982e-05	0.737113
												PKNOX2	0.301938	3.0984e-05	0.539203
												ZNF585B	0.754273	3.979e-05	0.755037
												ZNF580	0.637179	4.4506e-05	0.61629
												NACC2	0.484782	6.2425e-05	0.63519
												ALX1	0.360685	0.00010583	0.668921
												NOTCH3	0.302141	0.00018802	0.751464
												TP53INP1	0.221563	0.00044877	0.505569
												CAVIN1	0.352744	0.00050275	0.574734
												HOXB6	0.390603	0.00102669	0.592496
												ZFHX4	0.249082	0.00190726	0.453845
												MAGEA1	0.367384	0.00221811	0.518267
												PINK1	0.263931	0.00244971	0.594086
												PLK3	0.289691	0.00278264	0.391091
												MLXIPL	0.310065	0.00347489	0.446706
												EN1	0.448796	0.00373021	0.506544
												PRAME	0.331197	0.00375127	0.495887
												TCF4	0.322891	0.00590597	0.61873
												ZNF665	0.453643	0.00612386	0.553844
