# Supplementary material for: A coregulatory influence map of glioblastoma heterogeneity and plasticity
Source: NPJ Precis Oncol. 2025 Apr 15;9:110. doi: 10.1038/s41698-025-00890-0 (PMC12000621; doi:10.1038/s41698-025-00890-0)
Supplement: Supplementary file 7 — Supplementary Data 7 [file 41698_2025_890_MOESM7_ESM.xlsx]

## Sheet: Supplementary Data 7
Supplementary Data 7: Classification of glioblastoma cell lines. Related to Fig. 4B.
Cell line	Dataset	#Pubmed citations	Verhaak	GBM-cRegMap	PN	PN-L	NL	CL-A	CL-B	CL-C	MES
A1207	CCLE	7	CL	PN	0.932	0	0.005	0.005	0.011	0.001	0.045
AM38	CCLE	6	CL	PN	1	0	0	0	0	0	0
GAMG	CCLE	39	Mixed	PN	0.997	0	0	0	0.003	0	0
GB1	CCLE	6	CL	PN	1	0	0	0	0	0	0
GI1	CCLE	2	Mixed	PN	0.937	0.013	0	0.02	0.025	0.003	0.001
KS1	CCLE	10	PN	PN	0.702	0.016	0.008	0.162	0.071	0.011	0.03
LN18	CCLE	154	CL	PN	0.63	0	0	0	0.369	0.001	0
	GSE23806		Mixed	PN	0.894	0.001	0.001	0.001	0.089	0.01	0.005
	GSE9171		CL	PN	0.872	0.001	0.001	0.012	0.087	0.007	0.019
	GSE119468		CL	PN	0.85	0	0	0.01	0.13	0.01	0
LN229	CCLE	462	Mixed	PN	0.999	0	0	0	0	0	0
	GSE15824		Mixed	PN	0.87	0	0	0.01	0.1	0.01	0.02
	GSE15824		Mixed	PN	0.84	0	0	0.01	0.13	0.01	0.02
	GSE23806		Mixed	PN	0.995	0	0	0.001	0.002	0	0.002
	GSE9171		PN	PN	0.821	0.003	0.001	0.005	0.148	0.004	0.018
LN319	CCLE	12	CL	PN	0.756	0.012	0.01	0.019	0.068	0.131	0.004
	GSE9171		Mixed	Mixed	0.449	0.046	0.036	0.048	0.224	0.183	0.015
LN443	CCLE	8	CL	PN	0.75	0.002	0.001	0.199	0.038	0.001	0.009
LNZ308	CCLE	39	PN	PN	0.976	0	0	0.001	0.003	0.02	0
	GSE9171		PN	PN	0.802	0.002	0.002	0.039	0.119	0.011	0.026
M059K	CCLE	13	CL	Mixed	0.339	0.023	0.042	0.331	0.028	0.067	0.169
SF172	CCLE	3	CL	PN	0.95	0	0.001	0.001	0.048	0	0
SF295	CCLE	56	Mixed	PN	0.935	0.023	0.001	0.008	0.017	0.001	0.014
CAS1	CCLE	11	MES	PN-L	0.001	0.506	0.003	0.039	0.008	0.215	0.227
SNU466	CCLE	6	PN	PN-L	0.009	0.605	0.106	0.018	0.051	0.041	0.17
DKMG	CCLE	12	MES	CL-A	0	0.002	0	0.913	0	0.009	0.076
NP8	CCLE	3	Mixed	CL-A	0.004	0.031	0.006	0.752	0.021	0.007	0.179
U118MG	CCLE	37	MES	Mixed	0.252	0.029	0.023	0.403	0.059	0.031	0.203
YH13	CCLE	12	MES	CL-A	0	0.005	0	0.858	0	0	0.137
8MGBA	CCLE	9	Mixed	Mixed	0	0.002	0.348	0	0.431	0.218	0
LN382	CCLE	5	Mixed	CL-B	0.001	0.001	0.001	0.002	0.961	0.027	0.007
	GSE9171		Mixed	CL-B	0.041	0.008	0.003	0.022	0.77	0.027	0.129
	CCLE	935	Mixed	CL-B	0.007	0.008	0.005	0	0.977	0.001	0.001
T98G	GSE23806		Mixed	CL-B	0.116	0.003	0.006	0.005	0.786	0.019	0.066
	GSE119468		Mixed	CL-B	0.01	0.02	0.01	0.01	0.83	0.12	0
A172	CCLE	643	PN	CL-C	0.081	0.019	0.061	0.005	0.01	0.81	0.012
	GSE119468		CL	CL-C	0	0	0.07	0	0.02	0.89	0.01
	GSE23806		Mixed	Mixed	0.153	0.018	0.058	0.012	0.022	0.474	0.264
ANGMCSS	CCLE	1	Mixed	CL-C	0.001	0.002	0.002	0.185	0.001	0.451	0.358
DBTRG05MG	CCLE	12	Mixed	CL-C	0.001	0.007	0.154	0.002	0.002	0.814	0.02
GMS10	CCLE	1	CL	CL-C	0.015	0.004	0.019	0.086	0.082	0.781	0.013
KALS1	CCLE	1	CL	CL-C	0	0.008	0.006	0.014	0.002	0.955	0.013
KNS81	CCLE	1	CL	CL-C	0	0	0	0.001	0	0.998	0
LN215	CCLE	3	CL	CL-C	0	0	0.001	0	0.001	0.997	0
LN340	CCLE	6	Mixed	CL-C	0.106	0.287	0.006	0.04	0.043	0.506	0.013
LN428	CCLE	11	CL	CL-C	0.002	0.001	0.036	0.002	0.191	0.766	0.004
SNU201	CCLE	1	MES	CL-C	0	0.002	0	0	0	0.998	0
SNU626	CCLE	1	CL	CL-C	0	0	0	0	0	1	0
LN235	CCLE	0	CL	CL-C	0	0.015	0	0.033	0.003	0.945	0.004
YKG1	CCLE	12	Mixed	CL-C	0.006	0.002	0.001	0.001	0.005	0.985	0
SNU1105	CCLE	1	MES	MES	0	0.03	0	0.006	0	0	0.964
SNU489	CCLE	1	MES	MES	0	0.008	0.001	0	0	0.002	0.99
U178	CCLE	1	MES	MES	0	0	0.001	0.001	0	0	0.997
U343	CCLE	77	MES	MES	0	0.022	0	0	0	0.001	0.977
	GSE9171		Mixed	MES	0.099	0.01	0.004	0.34	0.037	0.015	0.496
U87MG	CCLE	1949	MES	MES	0.014	0.004	0.007	0.003	0.001	0.001	0.969
	GSE23806		MES	MES	0.031	0.001	0.002	0.001	0.002	0.001	0.962
	GSE119468		MES	MES	0.01	0.01	0	0.01	0.01	0	0.97
	GSE253458		MES	MES	0.018	0.006	0.009	0.017	0.046	0.02	0.884
	GSE253458		MES	MES	0.018	0.007	0.009	0.023	0.043	0.017	0.883
KNS60	CCLE	8	Mixed	Mixed	0.034	0.051	0.339	0.044	0.222	0.239	0.071
Normal brain	GSE15824		PN	NL	0.002	0.024	0.892	0.002	0.035	0.042	0.003
	GSE15824		PN	NL	0.005	0.01	0.949	0.002	0.009	0.024	0.001
	GSE15209		Mixed	NL	0	0.001	0.996	0	0.002	0.001	0
	GSE15209		Mixed	NL	0	0.004	0.99	0	0.003	0.003	0
	GSE15209		CL	NL	0	0.002	0.994	0	0.003	0	0
	GSE15209		Mixed	NL	0	0.003	0.992	0	0.003	0.002	0
	GSE15209		Mixed	NL	0	0.002	0.994	0	0.001	0.003	0
	GSE15209		Mixed	NL	0	0.001	0.997	0	0.001	0.001	0
