# Supplementary material for: A coregulatory influence map of glioblastoma heterogeneity and plasticity
Source: NPJ Precis Oncol. 2025 Apr 15;9:110. doi: 10.1038/s41698-025-00890-0 (PMC12000621; doi:10.1038/s41698-025-00890-0)
Supplement: Supplementary file 8 — Supplementary Data 8 [file 41698_2025_890_MOESM8_ESM.xlsx]

## Sheet: Supplementary Data 8
Supplementary Data 8: Functional enrichment analysis of the repressed and activated genes of NKX2.5 TF using clusterProfiler (GO-BP). Related to Fig. 7D
Cluster	ID	Description	GeneRatio	BgRatio	pvalue	p.adjust	qvalue	geneID	Count
Rep. Genes	GO:0006090	pyruvate metabolic process	7/89	118/18870	1.40988e-06	0.00274785	0.00241312	PCK2/GPI/GAPDH/TPI1/LDHA/IER3/HK2	7
	GO:0006096	glycolytic process	6/89	89/18870	3.94049e-06	0.00384001	0.00337223	GPI/GAPDH/TPI1/LDHA/IER3/HK2	6
	GO:0016052	carbohydrate catabolic process	7/89	163/18870	1.19963e-05	0.00779362	0.00684423	GPI/GAPDH/TPI1/LDHA/IER3/HK2/GM2A	7
Act. genes	GO:0033860	regulation of NAD(P)H oxidase activity	3/129	7/18870	1.07079e-05	0.0174293	0.0162532	RFK/AGT/AGTR1	3
	GO:0085029	extracellular matrix assembly	5/129	46/18870	1.5123e-05	0.0174293	0.0162532	PHLDB1/TGFBR1/AGT/FBLN5/GAS6	5
Rep. genes	Act. genes
RTN4R	PLXND1
NEDD4L	SKAP2
WDR62	VPS41
SLC46A1	TSPAN9
MTMR2	PHLDB1
PTGS1	MYOM2
CENPM	CYP46A1
PPP6R2	EPHA3
ZC3H7B	CLPTM1L
VCPKMT	DKK3
EIF5	KCNH2
APEX1	SOAT1
PCK2	CROCC
HCFC1R1	LZTS1
TUSC3	TNK2
GPI	TBC1D1
FSD1	PFKP
LSR	REEP1
LZTS2	MAST4
SFXN3	EVC
UTP6	NT5C2
GAPDH	MOXD1
TPI1	CHGB
LPCAT3	ANGPT2
TMCO6	EFHC1
THBS4	COCH
RNF19B	UQCC1
SRM	PXMP4
RPS25	DECR1
ABCG2	RASA4
EPCAM	TGFBR1
SLC12A4	PDLIM1
PARD6B	NSMCE4A
MOCS1	SLC9A3R1
IL17B	FAM149A
STYXL1	SERINC1
KRT17	TPD52L1
MKLN1	ICK
RNASE1	DAP
MAP7D3	GNPDA1
LPIN3	FNDC4
LDHA	TMEM9
TMEM243	MARC2
CCDC142	C1orf54
SLC9A5	STBD1
PCNX2	WDR34
IER3	SERP1
RBP4	TNFRSF10B
ITPRID2	FMOD
MDGA2	RECK
GRB7	IFT81
EPHA2	FAM210B
TRPM8	PCID2
UCN2	IGFLR1
CYP39A1	RHOJ
ADM	SGCE
ROBO3	SMO
TMEM171	SHC2
WDR66	SAT1
HK2	LRP3
STARD9	TMEM128
NEK10	VSTM2L
TIPARP	TMCC2
IL17RC	SWAP70
TERT	TMEM165
CGAS	BIVM
ARF6	ERCC5
RIMKLB	RFK
KIF5C	GOLM1
MYO7B	AGT
EXOSC1	KIAA1614
MRPL52	CKAP4
HLA-DQB1	ADAMTS7
PHLDA2	LRRC8A
AFMID	C6orf52
PCLO	CFAP300
INSIG1	SEPT11
PDZD7	CASP6
MAPT	CLSTN3
MT1X	FBLN5
EIF4EBP1	FGF7
TEKT4P2	TTC13
BLOC1S2	IL17RD
HLA-DRB1	TAGLN3
SUPT3H	AGTR1
GM2A	RASA1
TMA16	FEM1C
MMP17	CXCL14
PAPSS2	TENM2
INPP5B	TATDN1
FAM239B	MSRB2
DNLZ	LATS2
ADAT3	PTPRR
PPM1N	LONRF1
FIS1	HSPA13
ZNF433-AS1	GNAQ
RPL21P16	NRG2
NBPF2P	FAM131B
MTCO2P12	SLC37A1
LINC01638	CACFD1
RPL37P2	ST6GALNAC6
RPS15AP24	BRSK1
PSG4	ORAI2
LINC01234	MFSD12
PABPC4L	SLC45A1
HNRNPCP1	DRAXIN
LINC00648	GLB1L
	ARHGEF3
	KIAA0895
	SAP30L
	GPER1
	BAALC
	PGM2L1
	CRYL1
	DIPK1B
	ABTB2
	C11orf74
	PPIB
	FAM102A
	MYO5B
	KCTD5
	RAB4A
	PCMTD1
	POLR3D
	B3GALNT1
	LONRF2
	KIAA0232
	SHLD1
	SCUBE2
	PCSK1
	LRRC37A3
	ANO6
	STAP2
	SHISA3
	TMEM107
	PER1
	PLD6
	RNF182
	MAB21L1
	ANKRD30B
	NXPH3
	GAS6
	B3GALT5-AS1
	FAM43A
	SDHAP3
	USP32P1
	CFD
	CES1
	RNVU1-6
	ZDBF2
	SYCE1L
	TECPR1
	KLRC2
	IGHG1
	CRYGS
	CD99P1
	LINC00685
	SPCS2P4
	LNCAROD
	EEF1A1P6
	LINC01694
	LINC02154
	TTN-AS1
	RPL23AP1
	HIST2H2BB
	PALM2
	CDH12P3
	KIAA1147
	GIHCG
	TMEM179
	EFL1P1
	LMO7-AS1
	PCDHGA9
	MMP25-AS1
	MYO15B
